# Supplementary material for: Regulation of electron transfer processes affects phototrophic mat structure and activity
Source: Front Microbiol. 2015 Sep 3;6:909. doi: 10.3389/fmicb.2015.00909 (PMC4558538; doi:10.3389/fmicb.2015.00909)
Supplement: Supplementary file 1 [file NMR_Raw_Data.ZIP]

Archive with 60 entries (48 files):
- 20141203_A1_1.fid/
- 20141203_A1_1.fid/fid
- 20141203_A1_1.fid/log
- 20141203_A1_1.fid/procpar
- 20141203_A1_1.fid/text
- 20141203_A1_2.fid/
- 20141203_A1_2.fid/fid
- 20141203_A1_2.fid/log
- 20141203_A1_2.fid/procpar
- 20141203_A1_2.fid/text
- 20141203_A2_1.fid/
- 20141203_A2_1.fid/fid
- 20141203_A2_1.fid/log
- 20141203_A2_1.fid/procpar
- 20141203_A2_1.fid/text
- 20141203_A2_2.fid/
- 20141203_A2_2.fid/fid
- 20141203_A2_2.fid/log
- 20141203_A2_2.fid/procpar
- 20141203_A2_2.fid/text
- 20141203_C1_1.fid/
- 20141203_C1_1.fid/fid
- 20141203_C1_1.fid/log
- 20141203_C1_1.fid/procpar
- 20141203_C1_1.fid/text
- 20141203_C1_2.fid/
- 20141203_C1_2.fid/fid
- 20141203_C1_2.fid/log
- 20141203_C1_2.fid/procpar
- 20141203_C1_2.fid/text
- 20141203_C2_1.fid/
- 20141203_C2_1.fid/fid
- 20141203_C2_1.fid/log
- 20141203_C2_1.fid/procpar
- 20141203_C2_1.fid/text
- 20141203_C2_2.fid/
- 20141203_C2_2.fid/fid
- 20141203_C2_2.fid/log
- 20141203_C2_2.fid/procpar
- 20141203_C2_2.fid/text
- 20141203_control1_1.fid/
- 20141203_control1_1.fid/fid
- 20141203_control1_1.fid/log
- 20141203_control1_1.fid/procpar
- 20141203_control1_1.fid/text
- 20141203_control1_2.fid/
- 20141203_control1_2.fid/fid
- 20141203_control1_2.fid/log
- 20141203_control1_2.fid/procpar
- 20141203_control1_2.fid/text
- 20141203_control2_1.fid/
- 20141203_control2_1.fid/fid
- 20141203_control2_1.fid/log
- 20141203_control2_1.fid/procpar
- 20141203_control2_1.fid/text
- 20141203_control2_2.fid/
- 20141203_control2_2.fid/fid
- 20141203_control2_2.fid/log
- 20141203_control2_2.fid/procpar
- 20141203_control2_2.fid/text
