# Supplementary material for: Regulation of electron transfer processes affects phototrophic mat structure and activity
Source: Front Microbiol. 2015 Sep 3;6:909. doi: 10.3389/fmicb.2015.00909 (PMC4558538; doi:10.3389/fmicb.2015.00909)
Supplement: Supplementary file 1 [file NMR_Raw_Data.ZIP › 20141203_A1_1.fid/log]

Thu Dec  4 17:47:02 2014: Experiment started
Thu Dec  4 17:47:31 2014: BS 1 completed
Thu Dec  4 17:47:36 2014: BS 2 completed
Thu Dec  4 17:47:42 2014: BS 3 completed
Thu Dec  4 17:47:47 2014: BS 4 completed
Thu Dec  4 17:47:53 2014: BS 5 completed
Thu Dec  4 17:47:59 2014: BS 6 completed
Thu Dec  4 17:48:04 2014: BS 7 completed
Thu Dec  4 17:48:10 2014: BS 8 completed
Thu Dec  4 17:48:15 2014: BS 9 completed
Thu Dec  4 17:48:21 2014: BS 10 completed
Thu Dec  4 17:48:27 2014: BS 11 completed
Thu Dec  4 17:48:32 2014: BS 12 completed
Thu Dec  4 17:48:38 2014: BS 13 completed
Thu Dec  4 17:48:43 2014: BS 14 completed
Thu Dec  4 17:48:49 2014: BS 15 completed
Thu Dec  4 17:48:55 2014: BS 16 completed
Thu Dec  4 17:49:00 2014: BS 17 completed
Thu Dec  4 17:49:06 2014: BS 18 completed
Thu Dec  4 17:49:11 2014: BS 19 completed
Thu Dec  4 17:49:17 2014: BS 20 completed
Thu Dec  4 17:49:23 2014: BS 21 completed
Thu Dec  4 17:49:28 2014: BS 22 completed
Thu Dec  4 17:49:34 2014: BS 23 completed
Thu Dec  4 17:49:39 2014: BS 24 completed
Thu Dec  4 17:49:45 2014: BS 25 completed
Thu Dec  4 17:49:51 2014: BS 26 completed
Thu Dec  4 17:49:56 2014: BS 27 completed
Thu Dec  4 17:50:02 2014: BS 28 completed
Thu Dec  4 17:50:07 2014: BS 29 completed
Thu Dec  4 17:50:13 2014: BS 30 completed
Thu Dec  4 17:50:19 2014: BS 31 completed
Thu Dec  4 17:50:24 2014: BS 32 completed
Thu Dec  4 17:50:30 2014: BS 33 completed
Thu Dec  4 17:50:35 2014: BS 34 completed
Thu Dec  4 17:50:41 2014: BS 35 completed
Thu Dec  4 17:50:47 2014: BS 36 completed
Thu Dec  4 17:50:52 2014: BS 37 completed
Thu Dec  4 17:50:58 2014: BS 38 completed
Thu Dec  4 17:51:03 2014: BS 39 completed
Thu Dec  4 17:51:09 2014: BS 40 completed
Thu Dec  4 17:51:15 2014: BS 41 completed
Thu Dec  4 17:51:20 2014: BS 42 completed
Thu Dec  4 17:51:26 2014: BS 43 completed
Thu Dec  4 17:51:31 2014: BS 44 completed
Thu Dec  4 17:51:37 2014: BS 45 completed
Thu Dec  4 17:51:43 2014: BS 46 completed
Thu Dec  4 17:51:48 2014: BS 47 completed
Thu Dec  4 17:51:54 2014: BS 48 completed
Thu Dec  4 17:51:59 2014: BS 49 completed
Thu Dec  4 17:52:05 2014: BS 50 completed
Thu Dec  4 17:52:11 2014: BS 51 completed
Thu Dec  4 17:52:16 2014: BS 52 completed
Thu Dec  4 17:52:22 2014: BS 53 completed
Thu Dec  4 17:52:27 2014: BS 54 completed
Thu Dec  4 17:52:33 2014: BS 55 completed
Thu Dec  4 17:52:39 2014: BS 56 completed
Thu Dec  4 17:52:44 2014: BS 57 completed
Thu Dec  4 17:52:50 2014: BS 58 completed
Thu Dec  4 17:52:55 2014: BS 59 completed
Thu Dec  4 17:53:01 2014: BS 60 completed
Thu Dec  4 17:53:07 2014: BS 61 completed
Thu Dec  4 17:53:12 2014: BS 62 completed
Thu Dec  4 17:53:18 2014: BS 63 completed
Thu Dec  4 17:53:23 2014: BS 64 completed
Thu Dec  4 17:53:29 2014: BS 65 completed
Thu Dec  4 17:53:35 2014: BS 66 completed
Thu Dec  4 17:53:40 2014: BS 67 completed
Thu Dec  4 17:53:46 2014: BS 68 completed
Thu Dec  4 17:53:51 2014: BS 69 completed
Thu Dec  4 17:53:57 2014: BS 70 completed
Thu Dec  4 17:54:03 2014: BS 71 completed
Thu Dec  4 17:54:08 2014: BS 72 completed
Thu Dec  4 17:54:14 2014: BS 73 completed
Thu Dec  4 17:54:19 2014: BS 74 completed
Thu Dec  4 17:54:25 2014: BS 75 completed
Thu Dec  4 17:54:31 2014: BS 76 completed
Thu Dec  4 17:54:36 2014: BS 77 completed
Thu Dec  4 17:54:42 2014: BS 78 completed
Thu Dec  4 17:54:47 2014: BS 79 completed
Thu Dec  4 17:54:53 2014: BS 80 completed
Thu Dec  4 17:54:59 2014: BS 81 completed
Thu Dec  4 17:55:04 2014: BS 82 completed
Thu Dec  4 17:55:10 2014: BS 83 completed
Thu Dec  4 17:55:15 2014: BS 84 completed
Thu Dec  4 17:55:21 2014: BS 85 completed
Thu Dec  4 17:55:27 2014: BS 86 completed
Thu Dec  4 17:55:32 2014: BS 87 completed
Thu Dec  4 17:55:38 2014: BS 88 completed
Thu Dec  4 17:55:43 2014: BS 89 completed
Thu Dec  4 17:55:49 2014: BS 90 completed
Thu Dec  4 17:55:55 2014: BS 91 completed
Thu Dec  4 17:56:00 2014: BS 92 completed
Thu Dec  4 17:56:06 2014: BS 93 completed
Thu Dec  4 17:56:11 2014: BS 94 completed
Thu Dec  4 17:56:17 2014: BS 95 completed
Thu Dec  4 17:56:23 2014: BS 96 completed
Thu Dec  4 17:56:28 2014: BS 97 completed
Thu Dec  4 17:56:34 2014: BS 98 completed
Thu Dec  4 17:56:39 2014: BS 99 completed
Thu Dec  4 17:56:45 2014: BS 100 completed
Thu Dec  4 17:56:51 2014: BS 101 completed
Thu Dec  4 17:56:56 2014: BS 102 completed
Thu Dec  4 17:57:02 2014: BS 103 completed
Thu Dec  4 17:57:07 2014: BS 104 completed
Thu Dec  4 17:57:13 2014: BS 105 completed
Thu Dec  4 17:57:19 2014: BS 106 completed
Thu Dec  4 17:57:24 2014: BS 107 completed
Thu Dec  4 17:57:30 2014: BS 108 completed
Thu Dec  4 17:57:35 2014: BS 109 completed
Thu Dec  4 17:57:41 2014: BS 110 completed
Thu Dec  4 17:57:47 2014: BS 111 completed
Thu Dec  4 17:57:52 2014: BS 112 completed
Thu Dec  4 17:57:58 2014: BS 113 completed
Thu Dec  4 17:58:03 2014: BS 114 completed
Thu Dec  4 17:58:09 2014: BS 115 completed
Thu Dec  4 17:58:15 2014: BS 116 completed
Thu Dec  4 17:58:20 2014: BS 117 completed
Thu Dec  4 17:58:26 2014: BS 118 completed
Thu Dec  4 17:58:31 2014: BS 119 completed
Thu Dec  4 17:58:37 2014: BS 120 completed
Thu Dec  4 17:58:43 2014: BS 121 completed
Thu Dec  4 17:58:48 2014: BS 122 completed
Thu Dec  4 17:58:54 2014: BS 123 completed
Thu Dec  4 17:58:59 2014: BS 124 completed
Thu Dec  4 17:59:05 2014: BS 125 completed
Thu Dec  4 17:59:11 2014: BS 126 completed
Thu Dec  4 17:59:16 2014: BS 127 completed
Thu Dec  4 17:59:22 2014: BS 128 completed
Thu Dec  4 17:59:27 2014: BS 129 completed
Thu Dec  4 17:59:33 2014: BS 130 completed
Thu Dec  4 17:59:39 2014: BS 131 completed
Thu Dec  4 17:59:44 2014: BS 132 completed
Thu Dec  4 17:59:50 2014: BS 133 completed
Thu Dec  4 17:59:55 2014: BS 134 completed
Thu Dec  4 18:00:01 2014: BS 135 completed
Thu Dec  4 18:00:07 2014: BS 136 completed
Thu Dec  4 18:00:12 2014: BS 137 completed
Thu Dec  4 18:00:18 2014: BS 138 completed
Thu Dec  4 18:00:23 2014: BS 139 completed
Thu Dec  4 18:00:29 2014: BS 140 completed
Thu Dec  4 18:00:35 2014: BS 141 completed
Thu Dec  4 18:00:40 2014: BS 142 completed
Thu Dec  4 18:00:46 2014: BS 143 completed
Thu Dec  4 18:00:51 2014: BS 144 completed
Thu Dec  4 18:00:57 2014: BS 145 completed
Thu Dec  4 18:01:03 2014: BS 146 completed
Thu Dec  4 18:01:08 2014: BS 147 completed
Thu Dec  4 18:01:14 2014: BS 148 completed
Thu Dec  4 18:01:19 2014: BS 149 completed
Thu Dec  4 18:01:25 2014: BS 150 completed
Thu Dec  4 18:01:31 2014: BS 151 completed
Thu Dec  4 18:01:36 2014: BS 152 completed
Thu Dec  4 18:01:42 2014: BS 153 completed
Thu Dec  4 18:01:47 2014: BS 154 completed
Thu Dec  4 18:01:53 2014: BS 155 completed
Thu Dec  4 18:01:59 2014: BS 156 completed
Thu Dec  4 18:02:04 2014: BS 157 completed
Thu Dec  4 18:02:10 2014: BS 158 completed
Thu Dec  4 18:02:15 2014: BS 159 completed
Thu Dec  4 18:02:21 2014: BS 160 completed
Thu Dec  4 18:02:27 2014: BS 161 completed
Thu Dec  4 18:02:32 2014: BS 162 completed
Thu Dec  4 18:02:38 2014: BS 163 completed
Thu Dec  4 18:02:43 2014: BS 164 completed
Thu Dec  4 18:02:49 2014: BS 165 completed
Thu Dec  4 18:02:55 2014: BS 166 completed
Thu Dec  4 18:03:00 2014: BS 167 completed
Thu Dec  4 18:03:06 2014: BS 168 completed
Thu Dec  4 18:03:11 2014: BS 169 completed
Thu Dec  4 18:03:17 2014: BS 170 completed
Thu Dec  4 18:03:23 2014: BS 171 completed
Thu Dec  4 18:03:28 2014: BS 172 completed
Thu Dec  4 18:03:34 2014: BS 173 completed
Thu Dec  4 18:03:39 2014: BS 174 completed
Thu Dec  4 18:03:45 2014: BS 175 completed
Thu Dec  4 18:03:51 2014: BS 176 completed
Thu Dec  4 18:03:56 2014: BS 177 completed
Thu Dec  4 18:04:02 2014: BS 178 completed
Thu Dec  4 18:04:07 2014: BS 179 completed
Thu Dec  4 18:04:13 2014: BS 180 completed
Thu Dec  4 18:04:19 2014: BS 181 completed
Thu Dec  4 18:04:24 2014: BS 182 completed
Thu Dec  4 18:04:30 2014: BS 183 completed
Thu Dec  4 18:04:35 2014: BS 184 completed
Thu Dec  4 18:04:41 2014: BS 185 completed
Thu Dec  4 18:04:47 2014: BS 186 completed
Thu Dec  4 18:04:52 2014: BS 187 completed
Thu Dec  4 18:04:58 2014: BS 188 completed
Thu Dec  4 18:05:03 2014: BS 189 completed
Thu Dec  4 18:05:09 2014: BS 190 completed
Thu Dec  4 18:05:15 2014: BS 191 completed
Thu Dec  4 18:05:20 2014: BS 192 completed
Thu Dec  4 18:05:26 2014: BS 193 completed
Thu Dec  4 18:05:31 2014: BS 194 completed
Thu Dec  4 18:05:37 2014: BS 195 completed
Thu Dec  4 18:05:43 2014: BS 196 completed
Thu Dec  4 18:05:48 2014: BS 197 completed
Thu Dec  4 18:05:54 2014: BS 198 completed
Thu Dec  4 18:05:59 2014: BS 199 completed
Thu Dec  4 18:06:05 2014: BS 200 completed
Thu Dec  4 18:06:11 2014: BS 201 completed
Thu Dec  4 18:06:16 2014: BS 202 completed
Thu Dec  4 18:06:22 2014: BS 203 completed
Thu Dec  4 18:06:27 2014: BS 204 completed
Thu Dec  4 18:06:33 2014: BS 205 completed
Thu Dec  4 18:06:39 2014: BS 206 completed
Thu Dec  4 18:06:44 2014: BS 207 completed
Thu Dec  4 18:06:50 2014: BS 208 completed
Thu Dec  4 18:06:55 2014: BS 209 completed
Thu Dec  4 18:07:01 2014: BS 210 completed
Thu Dec  4 18:07:07 2014: BS 211 completed
Thu Dec  4 18:07:12 2014: BS 212 completed
Thu Dec  4 18:07:18 2014: BS 213 completed
Thu Dec  4 18:07:23 2014: BS 214 completed
Thu Dec  4 18:07:29 2014: BS 215 completed
Thu Dec  4 18:07:35 2014: BS 216 completed
Thu Dec  4 18:07:40 2014: BS 217 completed
Thu Dec  4 18:07:46 2014: BS 218 completed
Thu Dec  4 18:07:51 2014: BS 219 completed
Thu Dec  4 18:07:57 2014: BS 220 completed
Thu Dec  4 18:08:03 2014: BS 221 completed
Thu Dec  4 18:08:08 2014: BS 222 completed
Thu Dec  4 18:08:14 2014: BS 223 completed
Thu Dec  4 18:08:19 2014: BS 224 completed
Thu Dec  4 18:08:25 2014: BS 225 completed
Thu Dec  4 18:08:31 2014: BS 226 completed
Thu Dec  4 18:08:36 2014: BS 227 completed
Thu Dec  4 18:08:42 2014: BS 228 completed
Thu Dec  4 18:08:47 2014: BS 229 completed
Thu Dec  4 18:08:53 2014: BS 230 completed
Thu Dec  4 18:08:59 2014: BS 231 completed
Thu Dec  4 18:09:04 2014: BS 232 completed
Thu Dec  4 18:09:10 2014: BS 233 completed
Thu Dec  4 18:09:15 2014: BS 234 completed
Thu Dec  4 18:09:21 2014: BS 235 completed
Thu Dec  4 18:09:27 2014: BS 236 completed
Thu Dec  4 18:09:32 2014: BS 237 completed
Thu Dec  4 18:09:38 2014: BS 238 completed
Thu Dec  4 18:09:43 2014: BS 239 completed
Thu Dec  4 18:09:49 2014: BS 240 completed
Thu Dec  4 18:09:55 2014: BS 241 completed
Thu Dec  4 18:10:00 2014: BS 242 completed
Thu Dec  4 18:10:06 2014: BS 243 completed
Thu Dec  4 18:10:11 2014: BS 244 completed
Thu Dec  4 18:10:17 2014: BS 245 completed
Thu Dec  4 18:10:23 2014: BS 246 completed
Thu Dec  4 18:10:28 2014: BS 247 completed
Thu Dec  4 18:10:34 2014: BS 248 completed
Thu Dec  4 18:10:39 2014: BS 249 completed
Thu Dec  4 18:10:45 2014: BS 250 completed
Thu Dec  4 18:10:51 2014: BS 251 completed
Thu Dec  4 18:10:56 2014: BS 252 completed
Thu Dec  4 18:11:02 2014: BS 253 completed
Thu Dec  4 18:11:07 2014: BS 254 completed
Thu Dec  4 18:11:13 2014: BS 255 completed
Thu Dec  4 18:11:19 2014: BS 256 completed
Thu Dec  4 18:11:24 2014: BS 257 completed
Thu Dec  4 18:11:30 2014: BS 258 completed
Thu Dec  4 18:11:35 2014: BS 259 completed
Thu Dec  4 18:11:41 2014: BS 260 completed
Thu Dec  4 18:11:47 2014: BS 261 completed
Thu Dec  4 18:11:52 2014: BS 262 completed
Thu Dec  4 18:11:58 2014: BS 263 completed
Thu Dec  4 18:12:03 2014: BS 264 completed
Thu Dec  4 18:12:09 2014: BS 265 completed
Thu Dec  4 18:12:15 2014: BS 266 completed
Thu Dec  4 18:12:20 2014: BS 267 completed
Thu Dec  4 18:12:26 2014: BS 268 completed
Thu Dec  4 18:12:31 2014: BS 269 completed
Thu Dec  4 18:12:37 2014: BS 270 completed
Thu Dec  4 18:12:42 2014: BS 271 completed
Thu Dec  4 18:12:48 2014: BS 272 completed
Thu Dec  4 18:12:54 2014: BS 273 completed
Thu Dec  4 18:12:59 2014: BS 274 completed
Thu Dec  4 18:13:05 2014: BS 275 completed
Thu Dec  4 18:13:10 2014: BS 276 completed
Thu Dec  4 18:13:16 2014: BS 277 completed
Thu Dec  4 18:13:22 2014: BS 278 completed
Thu Dec  4 18:13:27 2014: BS 279 completed
Thu Dec  4 18:13:33 2014: BS 280 completed
Thu Dec  4 18:13:38 2014: BS 281 completed
Thu Dec  4 18:13:44 2014: BS 282 completed
Thu Dec  4 18:13:50 2014: BS 283 completed
Thu Dec  4 18:13:55 2014: BS 284 completed
Thu Dec  4 18:14:01 2014: BS 285 completed
Thu Dec  4 18:14:06 2014: BS 286 completed
Thu Dec  4 18:14:12 2014: BS 287 completed
Thu Dec  4 18:14:18 2014: BS 288 completed
Thu Dec  4 18:14:23 2014: BS 289 completed
Thu Dec  4 18:14:29 2014: BS 290 completed
Thu Dec  4 18:14:34 2014: BS 291 completed
Thu Dec  4 18:14:40 2014: BS 292 completed
Thu Dec  4 18:14:46 2014: BS 293 completed
Thu Dec  4 18:14:51 2014: BS 294 completed
Thu Dec  4 18:14:57 2014: BS 295 completed
Thu Dec  4 18:15:02 2014: BS 296 completed
Thu Dec  4 18:15:08 2014: BS 297 completed
Thu Dec  4 18:15:14 2014: BS 298 completed
Thu Dec  4 18:15:19 2014: BS 299 completed
Thu Dec  4 18:15:25 2014: BS 300 completed
Thu Dec  4 18:15:30 2014: BS 301 completed
Thu Dec  4 18:15:36 2014: BS 302 completed
Thu Dec  4 18:15:42 2014: BS 303 completed
Thu Dec  4 18:15:47 2014: BS 304 completed
Thu Dec  4 18:15:53 2014: BS 305 completed
Thu Dec  4 18:15:58 2014: BS 306 completed
Thu Dec  4 18:16:04 2014: BS 307 completed
Thu Dec  4 18:16:10 2014: BS 308 completed
Thu Dec  4 18:16:15 2014: BS 309 completed
Thu Dec  4 18:16:21 2014: BS 310 completed
Thu Dec  4 18:16:26 2014: BS 311 completed
Thu Dec  4 18:16:32 2014: BS 312 completed
Thu Dec  4 18:16:38 2014: BS 313 completed
Thu Dec  4 18:16:43 2014: BS 314 completed
Thu Dec  4 18:16:49 2014: BS 315 completed
Thu Dec  4 18:16:54 2014: BS 316 completed
Thu Dec  4 18:17:00 2014: BS 317 completed
Thu Dec  4 18:17:06 2014: BS 318 completed
Thu Dec  4 18:17:11 2014: BS 319 completed
Thu Dec  4 18:17:17 2014: BS 320 completed
Thu Dec  4 18:17:22 2014: BS 321 completed
Thu Dec  4 18:17:28 2014: BS 322 completed
Thu Dec  4 18:17:34 2014: BS 323 completed
Thu Dec  4 18:17:39 2014: BS 324 completed
Thu Dec  4 18:17:45 2014: BS 325 completed
Thu Dec  4 18:17:50 2014: BS 326 completed
Thu Dec  4 18:17:56 2014: BS 327 completed
Thu Dec  4 18:18:02 2014: BS 328 completed
Thu Dec  4 18:18:07 2014: BS 329 completed
Thu Dec  4 18:18:13 2014: BS 330 completed
Thu Dec  4 18:18:18 2014: BS 331 completed
Thu Dec  4 18:18:24 2014: BS 332 completed
Thu Dec  4 18:18:30 2014: BS 333 completed
Thu Dec  4 18:18:35 2014: BS 334 completed
Thu Dec  4 18:18:41 2014: BS 335 completed
Thu Dec  4 18:18:46 2014: BS 336 completed
Thu Dec  4 18:18:52 2014: BS 337 completed
Thu Dec  4 18:18:58 2014: BS 338 completed
Thu Dec  4 18:19:03 2014: BS 339 completed
Thu Dec  4 18:19:09 2014: BS 340 completed
Thu Dec  4 18:19:14 2014: BS 341 completed
Thu Dec  4 18:19:20 2014: BS 342 completed
Thu Dec  4 18:19:26 2014: BS 343 completed
Thu Dec  4 18:19:31 2014: BS 344 completed
Thu Dec  4 18:19:37 2014: BS 345 completed
Thu Dec  4 18:19:42 2014: BS 346 completed
Thu Dec  4 18:19:48 2014: BS 347 completed
Thu Dec  4 18:19:54 2014: BS 348 completed
Thu Dec  4 18:19:59 2014: BS 349 completed
Thu Dec  4 18:20:05 2014: BS 350 completed
Thu Dec  4 18:20:10 2014: BS 351 completed
Thu Dec  4 18:20:16 2014: BS 352 completed
Thu Dec  4 18:20:22 2014: BS 353 completed
Thu Dec  4 18:20:27 2014: BS 354 completed
Thu Dec  4 18:20:33 2014: BS 355 completed
Thu Dec  4 18:20:38 2014: BS 356 completed
Thu Dec  4 18:20:44 2014: BS 357 completed
Thu Dec  4 18:20:50 2014: BS 358 completed
Thu Dec  4 18:20:55 2014: BS 359 completed
Thu Dec  4 18:21:01 2014: BS 360 completed
Thu Dec  4 18:21:06 2014: BS 361 completed
Thu Dec  4 18:21:12 2014: BS 362 completed
Thu Dec  4 18:21:18 2014: BS 363 completed
Thu Dec  4 18:21:23 2014: BS 364 completed
Thu Dec  4 18:21:29 2014: BS 365 completed
Thu Dec  4 18:21:34 2014: BS 366 completed
Thu Dec  4 18:21:40 2014: BS 367 completed
Thu Dec  4 18:21:46 2014: BS 368 completed
Thu Dec  4 18:21:51 2014: BS 369 completed
Thu Dec  4 18:21:57 2014: BS 370 completed
Thu Dec  4 18:22:02 2014: BS 371 completed
Thu Dec  4 18:22:08 2014: BS 372 completed
Thu Dec  4 18:22:14 2014: BS 373 completed
Thu Dec  4 18:22:19 2014: BS 374 completed
Thu Dec  4 18:22:25 2014: BS 375 completed
Thu Dec  4 18:22:30 2014: BS 376 completed
Thu Dec  4 18:22:36 2014: BS 377 completed
Thu Dec  4 18:22:42 2014: BS 378 completed
Thu Dec  4 18:22:47 2014: BS 379 completed
Thu Dec  4 18:22:53 2014: BS 380 completed
Thu Dec  4 18:22:58 2014: BS 381 completed
Thu Dec  4 18:23:04 2014: BS 382 completed
Thu Dec  4 18:23:10 2014: BS 383 completed
Thu Dec  4 18:23:15 2014: BS 384 completed
Thu Dec  4 18:23:21 2014: BS 385 completed
Thu Dec  4 18:23:26 2014: BS 386 completed
Thu Dec  4 18:23:32 2014: BS 387 completed
Thu Dec  4 18:23:38 2014: BS 388 completed
Thu Dec  4 18:23:43 2014: BS 389 completed
Thu Dec  4 18:23:49 2014: BS 390 completed
Thu Dec  4 18:23:54 2014: BS 391 completed
Thu Dec  4 18:24:00 2014: BS 392 completed
Thu Dec  4 18:24:06 2014: BS 393 completed
Thu Dec  4 18:24:11 2014: BS 394 completed
Thu Dec  4 18:24:17 2014: BS 395 completed
Thu Dec  4 18:24:22 2014: BS 396 completed
Thu Dec  4 18:24:28 2014: BS 397 completed
Thu Dec  4 18:24:34 2014: BS 398 completed
Thu Dec  4 18:24:39 2014: BS 399 completed
Thu Dec  4 18:24:45 2014: BS 400 completed
Thu Dec  4 18:24:50 2014: BS 401 completed
Thu Dec  4 18:24:56 2014: BS 402 completed
Thu Dec  4 18:25:02 2014: BS 403 completed
Thu Dec  4 18:25:07 2014: BS 404 completed
Thu Dec  4 18:25:13 2014: BS 405 completed
Thu Dec  4 18:25:18 2014: BS 406 completed
Thu Dec  4 18:25:24 2014: BS 407 completed
Thu Dec  4 18:25:30 2014: BS 408 completed
Thu Dec  4 18:25:35 2014: BS 409 completed
Thu Dec  4 18:25:41 2014: BS 410 completed
Thu Dec  4 18:25:46 2014: BS 411 completed
Thu Dec  4 18:25:52 2014: BS 412 completed
Thu Dec  4 18:25:58 2014: BS 413 completed
Thu Dec  4 18:26:03 2014: BS 414 completed
Thu Dec  4 18:26:09 2014: BS 415 completed
Thu Dec  4 18:26:14 2014: BS 416 completed
Thu Dec  4 18:26:20 2014: BS 417 completed
Thu Dec  4 18:26:26 2014: BS 418 completed
Thu Dec  4 18:26:31 2014: BS 419 completed
Thu Dec  4 18:26:37 2014: BS 420 completed
Thu Dec  4 18:26:42 2014: BS 421 completed
Thu Dec  4 18:26:48 2014: BS 422 completed
Thu Dec  4 18:26:54 2014: BS 423 completed
Thu Dec  4 18:26:59 2014: BS 424 completed
Thu Dec  4 18:27:05 2014: BS 425 completed
Thu Dec  4 18:27:10 2014: BS 426 completed
Thu Dec  4 18:27:16 2014: BS 427 completed
Thu Dec  4 18:27:22 2014: BS 428 completed
Thu Dec  4 18:27:27 2014: BS 429 completed
Thu Dec  4 18:27:33 2014: BS 430 completed
Thu Dec  4 18:27:38 2014: BS 431 completed
Thu Dec  4 18:27:44 2014: BS 432 completed
Thu Dec  4 18:27:50 2014: BS 433 completed
Thu Dec  4 18:27:55 2014: BS 434 completed
Thu Dec  4 18:28:01 2014: BS 435 completed
Thu Dec  4 18:28:06 2014: BS 436 completed
Thu Dec  4 18:28:12 2014: BS 437 completed
Thu Dec  4 18:28:18 2014: BS 438 completed
Thu Dec  4 18:28:23 2014: BS 439 completed
Thu Dec  4 18:28:29 2014: BS 440 completed
Thu Dec  4 18:28:34 2014: BS 441 completed
Thu Dec  4 18:28:40 2014: BS 442 completed
Thu Dec  4 18:28:46 2014: BS 443 completed
Thu Dec  4 18:28:51 2014: BS 444 completed
Thu Dec  4 18:28:57 2014: BS 445 completed
Thu Dec  4 18:29:02 2014: BS 446 completed
Thu Dec  4 18:29:08 2014: BS 447 completed
Thu Dec  4 18:29:14 2014: BS 448 completed
Thu Dec  4 18:29:19 2014: BS 449 completed
Thu Dec  4 18:29:25 2014: BS 450 completed
Thu Dec  4 18:29:30 2014: BS 451 completed
Thu Dec  4 18:29:36 2014: BS 452 completed
Thu Dec  4 18:29:42 2014: BS 453 completed
Thu Dec  4 18:29:47 2014: BS 454 completed
Thu Dec  4 18:29:53 2014: BS 455 completed
Thu Dec  4 18:29:58 2014: BS 456 completed
Thu Dec  4 18:30:04 2014: BS 457 completed
Thu Dec  4 18:30:10 2014: BS 458 completed
Thu Dec  4 18:30:15 2014: BS 459 completed
Thu Dec  4 18:30:21 2014: BS 460 completed
Thu Dec  4 18:30:26 2014: BS 461 completed
Thu Dec  4 18:30:32 2014: BS 462 completed
Thu Dec  4 18:30:38 2014: BS 463 completed
Thu Dec  4 18:30:43 2014: BS 464 completed
Thu Dec  4 18:30:49 2014: BS 465 completed
Thu Dec  4 18:30:54 2014: BS 466 completed
Thu Dec  4 18:31:00 2014: BS 467 completed
Thu Dec  4 18:31:06 2014: BS 468 completed
Thu Dec  4 18:31:11 2014: BS 469 completed
Thu Dec  4 18:31:17 2014: BS 470 completed
Thu Dec  4 18:31:22 2014: BS 471 completed
Thu Dec  4 18:31:28 2014: BS 472 completed
Thu Dec  4 18:31:34 2014: BS 473 completed
Thu Dec  4 18:31:39 2014: BS 474 completed
Thu Dec  4 18:31:45 2014: BS 475 completed
Thu Dec  4 18:31:50 2014: BS 476 completed
Thu Dec  4 18:31:56 2014: BS 477 completed
Thu Dec  4 18:32:02 2014: BS 478 completed
Thu Dec  4 18:32:07 2014: BS 479 completed
Thu Dec  4 18:32:13 2014: BS 480 completed
Thu Dec  4 18:32:18 2014: BS 481 completed
Thu Dec  4 18:32:24 2014: BS 482 completed
Thu Dec  4 18:32:30 2014: BS 483 completed
Thu Dec  4 18:32:35 2014: BS 484 completed
Thu Dec  4 18:32:41 2014: BS 485 completed
Thu Dec  4 18:32:46 2014: BS 486 completed
Thu Dec  4 18:32:52 2014: BS 487 completed
Thu Dec  4 18:32:58 2014: BS 488 completed
Thu Dec  4 18:33:03 2014: BS 489 completed
Thu Dec  4 18:33:09 2014: BS 490 completed
Thu Dec  4 18:33:14 2014: BS 491 completed
Thu Dec  4 18:33:20 2014: BS 492 completed
Thu Dec  4 18:33:26 2014: BS 493 completed
Thu Dec  4 18:33:31 2014: BS 494 completed
Thu Dec  4 18:33:37 2014: BS 495 completed
Thu Dec  4 18:33:42 2014: BS 496 completed
Thu Dec  4 18:33:48 2014: BS 497 completed
Thu Dec  4 18:33:54 2014: BS 498 completed
Thu Dec  4 18:33:59 2014: BS 499 completed
Thu Dec  4 18:34:05 2014: BS 500 completed
Thu Dec  4 18:34:10 2014: BS 501 completed
Thu Dec  4 18:34:16 2014: BS 502 completed
Thu Dec  4 18:34:22 2014: BS 503 completed
Thu Dec  4 18:34:27 2014: BS 504 completed
Thu Dec  4 18:34:33 2014: BS 505 completed
Thu Dec  4 18:34:38 2014: BS 506 completed
Thu Dec  4 18:34:44 2014: BS 507 completed
Thu Dec  4 18:34:50 2014: BS 508 completed
Thu Dec  4 18:34:55 2014: BS 509 completed
Thu Dec  4 18:35:01 2014: BS 510 completed
Thu Dec  4 18:35:06 2014: BS 511 completed
Thu Dec  4 18:35:12 2014: Acquisition complete
