# Supplementary material for: Regulation of electron transfer processes affects phototrophic mat structure and activity
Source: Front Microbiol. 2015 Sep 3;6:909. doi: 10.3389/fmicb.2015.00909 (PMC4558538; doi:10.3389/fmicb.2015.00909)
Supplement: Supplementary file 1 [file NMR_Raw_Data.ZIP › 20141203_A1_1.fid/text]

Ryan Renslow Samples
Battelle EMSL Varian (VNMRS)
600 MHz Metabolomics NMR
HCN coldprobe with cold carbon preamp
hot lake mat 1:1:1 chloroform methanol water
polarization experiment
C2_1
improved water suppression, changed saturation to 4 db
