# Supplementary material for: Regulation of electron transfer processes affects phototrophic mat structure and activity
Source: Front Microbiol. 2015 Sep 3;6:909. doi: 10.3389/fmicb.2015.00909 (PMC4558538; doi:10.3389/fmicb.2015.00909)
Supplement: Supplementary file 1 [file NMR_Raw_Data.ZIP › 20141203_A1_2.fid/log]

Thu Dec  4 16:44:45 2014: Experiment started
Thu Dec  4 16:45:14 2014: BS 1 completed
Thu Dec  4 16:45:20 2014: BS 2 completed
Thu Dec  4 16:45:25 2014: BS 3 completed
Thu Dec  4 16:45:31 2014: BS 4 completed
Thu Dec  4 16:45:37 2014: BS 5 completed
Thu Dec  4 16:45:42 2014: BS 6 completed
Thu Dec  4 16:45:48 2014: BS 7 completed
Thu Dec  4 16:45:53 2014: BS 8 completed
Thu Dec  4 16:45:59 2014: BS 9 completed
Thu Dec  4 16:46:05 2014: BS 10 completed
Thu Dec  4 16:46:10 2014: BS 11 completed
Thu Dec  4 16:46:16 2014: BS 12 completed
Thu Dec  4 16:46:21 2014: BS 13 completed
Thu Dec  4 16:46:27 2014: BS 14 completed
Thu Dec  4 16:46:33 2014: BS 15 completed
Thu Dec  4 16:46:38 2014: BS 16 completed
Thu Dec  4 16:46:44 2014: BS 17 completed
Thu Dec  4 16:46:49 2014: BS 18 completed
Thu Dec  4 16:46:55 2014: BS 19 completed
Thu Dec  4 16:47:01 2014: BS 20 completed
Thu Dec  4 16:47:06 2014: BS 21 completed
Thu Dec  4 16:47:12 2014: BS 22 completed
Thu Dec  4 16:47:17 2014: BS 23 completed
Thu Dec  4 16:47:23 2014: BS 24 completed
Thu Dec  4 16:47:29 2014: BS 25 completed
Thu Dec  4 16:47:34 2014: BS 26 completed
Thu Dec  4 16:47:40 2014: BS 27 completed
Thu Dec  4 16:47:45 2014: BS 28 completed
Thu Dec  4 16:47:51 2014: BS 29 completed
Thu Dec  4 16:47:57 2014: BS 30 completed
Thu Dec  4 16:48:02 2014: BS 31 completed
Thu Dec  4 16:48:08 2014: BS 32 completed
Thu Dec  4 16:48:13 2014: BS 33 completed
Thu Dec  4 16:48:19 2014: BS 34 completed
Thu Dec  4 16:48:25 2014: BS 35 completed
Thu Dec  4 16:48:30 2014: BS 36 completed
Thu Dec  4 16:48:36 2014: BS 37 completed
Thu Dec  4 16:48:41 2014: BS 38 completed
Thu Dec  4 16:48:47 2014: BS 39 completed
Thu Dec  4 16:48:53 2014: BS 40 completed
Thu Dec  4 16:48:58 2014: BS 41 completed
Thu Dec  4 16:49:04 2014: BS 42 completed
Thu Dec  4 16:49:09 2014: BS 43 completed
Thu Dec  4 16:49:15 2014: BS 44 completed
Thu Dec  4 16:49:21 2014: BS 45 completed
Thu Dec  4 16:49:26 2014: BS 46 completed
Thu Dec  4 16:49:32 2014: BS 47 completed
Thu Dec  4 16:49:37 2014: BS 48 completed
Thu Dec  4 16:49:43 2014: BS 49 completed
Thu Dec  4 16:49:49 2014: BS 50 completed
Thu Dec  4 16:49:54 2014: BS 51 completed
Thu Dec  4 16:50:00 2014: BS 52 completed
Thu Dec  4 16:50:05 2014: BS 53 completed
Thu Dec  4 16:50:11 2014: BS 54 completed
Thu Dec  4 16:50:17 2014: BS 55 completed
Thu Dec  4 16:50:22 2014: BS 56 completed
Thu Dec  4 16:50:28 2014: BS 57 completed
Thu Dec  4 16:50:33 2014: BS 58 completed
Thu Dec  4 16:50:39 2014: BS 59 completed
Thu Dec  4 16:50:45 2014: BS 60 completed
Thu Dec  4 16:50:50 2014: BS 61 completed
Thu Dec  4 16:50:56 2014: BS 62 completed
Thu Dec  4 16:51:01 2014: BS 63 completed
Thu Dec  4 16:51:07 2014: BS 64 completed
Thu Dec  4 16:51:13 2014: BS 65 completed
Thu Dec  4 16:51:18 2014: BS 66 completed
Thu Dec  4 16:51:24 2014: BS 67 completed
Thu Dec  4 16:51:29 2014: BS 68 completed
Thu Dec  4 16:51:35 2014: BS 69 completed
Thu Dec  4 16:51:41 2014: BS 70 completed
Thu Dec  4 16:51:46 2014: BS 71 completed
Thu Dec  4 16:51:52 2014: BS 72 completed
Thu Dec  4 16:51:57 2014: BS 73 completed
Thu Dec  4 16:52:03 2014: BS 74 completed
Thu Dec  4 16:52:09 2014: BS 75 completed
Thu Dec  4 16:52:14 2014: BS 76 completed
Thu Dec  4 16:52:20 2014: BS 77 completed
Thu Dec  4 16:52:25 2014: BS 78 completed
Thu Dec  4 16:52:31 2014: BS 79 completed
Thu Dec  4 16:52:36 2014: BS 80 completed
Thu Dec  4 16:52:42 2014: BS 81 completed
Thu Dec  4 16:52:48 2014: BS 82 completed
Thu Dec  4 16:52:53 2014: BS 83 completed
Thu Dec  4 16:52:59 2014: BS 84 completed
Thu Dec  4 16:53:04 2014: BS 85 completed
Thu Dec  4 16:53:10 2014: BS 86 completed
Thu Dec  4 16:53:16 2014: BS 87 completed
Thu Dec  4 16:53:21 2014: BS 88 completed
Thu Dec  4 16:53:27 2014: BS 89 completed
Thu Dec  4 16:53:32 2014: BS 90 completed
Thu Dec  4 16:53:38 2014: BS 91 completed
Thu Dec  4 16:53:44 2014: BS 92 completed
Thu Dec  4 16:53:49 2014: BS 93 completed
Thu Dec  4 16:53:55 2014: BS 94 completed
Thu Dec  4 16:54:00 2014: BS 95 completed
Thu Dec  4 16:54:06 2014: BS 96 completed
Thu Dec  4 16:54:12 2014: BS 97 completed
Thu Dec  4 16:54:17 2014: BS 98 completed
Thu Dec  4 16:54:23 2014: BS 99 completed
Thu Dec  4 16:54:28 2014: BS 100 completed
Thu Dec  4 16:54:34 2014: BS 101 completed
Thu Dec  4 16:54:40 2014: BS 102 completed
Thu Dec  4 16:54:45 2014: BS 103 completed
Thu Dec  4 16:54:51 2014: BS 104 completed
Thu Dec  4 16:54:56 2014: BS 105 completed
Thu Dec  4 16:55:02 2014: BS 106 completed
Thu Dec  4 16:55:08 2014: BS 107 completed
Thu Dec  4 16:55:13 2014: BS 108 completed
Thu Dec  4 16:55:19 2014: BS 109 completed
Thu Dec  4 16:55:24 2014: BS 110 completed
Thu Dec  4 16:55:30 2014: BS 111 completed
Thu Dec  4 16:55:36 2014: BS 112 completed
Thu Dec  4 16:55:41 2014: BS 113 completed
Thu Dec  4 16:55:47 2014: BS 114 completed
Thu Dec  4 16:55:52 2014: BS 115 completed
Thu Dec  4 16:55:58 2014: BS 116 completed
Thu Dec  4 16:56:04 2014: BS 117 completed
Thu Dec  4 16:56:09 2014: BS 118 completed
Thu Dec  4 16:56:15 2014: BS 119 completed
Thu Dec  4 16:56:20 2014: BS 120 completed
Thu Dec  4 16:56:26 2014: BS 121 completed
Thu Dec  4 16:56:32 2014: BS 122 completed
Thu Dec  4 16:56:37 2014: BS 123 completed
Thu Dec  4 16:56:43 2014: BS 124 completed
Thu Dec  4 16:56:48 2014: BS 125 completed
Thu Dec  4 16:56:54 2014: BS 126 completed
Thu Dec  4 16:57:00 2014: BS 127 completed
Thu Dec  4 16:57:05 2014: BS 128 completed
Thu Dec  4 16:57:11 2014: BS 129 completed
Thu Dec  4 16:57:16 2014: BS 130 completed
Thu Dec  4 16:57:22 2014: BS 131 completed
Thu Dec  4 16:57:28 2014: BS 132 completed
Thu Dec  4 16:57:33 2014: BS 133 completed
Thu Dec  4 16:57:39 2014: BS 134 completed
Thu Dec  4 16:57:44 2014: BS 135 completed
Thu Dec  4 16:57:50 2014: BS 136 completed
Thu Dec  4 16:57:56 2014: BS 137 completed
Thu Dec  4 16:58:01 2014: BS 138 completed
Thu Dec  4 16:58:07 2014: BS 139 completed
Thu Dec  4 16:58:12 2014: BS 140 completed
Thu Dec  4 16:58:18 2014: BS 141 completed
Thu Dec  4 16:58:24 2014: BS 142 completed
Thu Dec  4 16:58:29 2014: BS 143 completed
Thu Dec  4 16:58:35 2014: BS 144 completed
Thu Dec  4 16:58:40 2014: BS 145 completed
Thu Dec  4 16:58:46 2014: BS 146 completed
Thu Dec  4 16:58:52 2014: BS 147 completed
Thu Dec  4 16:58:57 2014: BS 148 completed
Thu Dec  4 16:59:03 2014: BS 149 completed
Thu Dec  4 16:59:08 2014: BS 150 completed
Thu Dec  4 16:59:14 2014: BS 151 completed
Thu Dec  4 16:59:20 2014: BS 152 completed
Thu Dec  4 16:59:25 2014: BS 153 completed
Thu Dec  4 16:59:31 2014: BS 154 completed
Thu Dec  4 16:59:36 2014: BS 155 completed
Thu Dec  4 16:59:42 2014: BS 156 completed
Thu Dec  4 16:59:48 2014: BS 157 completed
Thu Dec  4 16:59:53 2014: BS 158 completed
Thu Dec  4 16:59:59 2014: BS 159 completed
Thu Dec  4 17:00:04 2014: BS 160 completed
Thu Dec  4 17:00:10 2014: BS 161 completed
Thu Dec  4 17:00:16 2014: BS 162 completed
Thu Dec  4 17:00:21 2014: BS 163 completed
Thu Dec  4 17:00:27 2014: BS 164 completed
Thu Dec  4 17:00:32 2014: BS 165 completed
Thu Dec  4 17:00:38 2014: BS 166 completed
Thu Dec  4 17:00:44 2014: BS 167 completed
Thu Dec  4 17:00:49 2014: BS 168 completed
Thu Dec  4 17:00:55 2014: BS 169 completed
Thu Dec  4 17:01:00 2014: BS 170 completed
Thu Dec  4 17:01:06 2014: BS 171 completed
Thu Dec  4 17:01:12 2014: BS 172 completed
Thu Dec  4 17:01:17 2014: BS 173 completed
Thu Dec  4 17:01:23 2014: BS 174 completed
Thu Dec  4 17:01:28 2014: BS 175 completed
Thu Dec  4 17:01:34 2014: BS 176 completed
Thu Dec  4 17:01:40 2014: BS 177 completed
Thu Dec  4 17:01:45 2014: BS 178 completed
Thu Dec  4 17:01:51 2014: BS 179 completed
Thu Dec  4 17:01:56 2014: BS 180 completed
Thu Dec  4 17:02:02 2014: BS 181 completed
Thu Dec  4 17:02:08 2014: BS 182 completed
Thu Dec  4 17:02:13 2014: BS 183 completed
Thu Dec  4 17:02:19 2014: BS 184 completed
Thu Dec  4 17:02:24 2014: BS 185 completed
Thu Dec  4 17:02:30 2014: BS 186 completed
Thu Dec  4 17:02:36 2014: BS 187 completed
Thu Dec  4 17:02:41 2014: BS 188 completed
Thu Dec  4 17:02:47 2014: BS 189 completed
Thu Dec  4 17:02:52 2014: BS 190 completed
Thu Dec  4 17:02:58 2014: BS 191 completed
Thu Dec  4 17:03:04 2014: BS 192 completed
Thu Dec  4 17:03:09 2014: BS 193 completed
Thu Dec  4 17:03:15 2014: BS 194 completed
Thu Dec  4 17:03:20 2014: BS 195 completed
Thu Dec  4 17:03:26 2014: BS 196 completed
Thu Dec  4 17:03:32 2014: BS 197 completed
Thu Dec  4 17:03:37 2014: BS 198 completed
Thu Dec  4 17:03:43 2014: BS 199 completed
Thu Dec  4 17:03:48 2014: BS 200 completed
Thu Dec  4 17:03:54 2014: BS 201 completed
Thu Dec  4 17:04:00 2014: BS 202 completed
Thu Dec  4 17:04:05 2014: BS 203 completed
Thu Dec  4 17:04:11 2014: BS 204 completed
Thu Dec  4 17:04:16 2014: BS 205 completed
Thu Dec  4 17:04:22 2014: BS 206 completed
Thu Dec  4 17:04:28 2014: BS 207 completed
Thu Dec  4 17:04:33 2014: BS 208 completed
Thu Dec  4 17:04:39 2014: BS 209 completed
Thu Dec  4 17:04:44 2014: BS 210 completed
Thu Dec  4 17:04:50 2014: BS 211 completed
Thu Dec  4 17:04:56 2014: BS 212 completed
Thu Dec  4 17:05:01 2014: BS 213 completed
Thu Dec  4 17:05:07 2014: BS 214 completed
Thu Dec  4 17:05:12 2014: BS 215 completed
Thu Dec  4 17:05:18 2014: BS 216 completed
Thu Dec  4 17:05:24 2014: BS 217 completed
Thu Dec  4 17:05:29 2014: BS 218 completed
Thu Dec  4 17:05:35 2014: BS 219 completed
Thu Dec  4 17:05:40 2014: BS 220 completed
Thu Dec  4 17:05:46 2014: BS 221 completed
Thu Dec  4 17:05:52 2014: BS 222 completed
Thu Dec  4 17:05:57 2014: BS 223 completed
Thu Dec  4 17:06:03 2014: BS 224 completed
Thu Dec  4 17:06:08 2014: BS 225 completed
Thu Dec  4 17:06:14 2014: BS 226 completed
Thu Dec  4 17:06:20 2014: BS 227 completed
Thu Dec  4 17:06:25 2014: BS 228 completed
Thu Dec  4 17:06:31 2014: BS 229 completed
Thu Dec  4 17:06:36 2014: BS 230 completed
Thu Dec  4 17:06:42 2014: BS 231 completed
Thu Dec  4 17:06:48 2014: BS 232 completed
Thu Dec  4 17:06:53 2014: BS 233 completed
Thu Dec  4 17:06:59 2014: BS 234 completed
Thu Dec  4 17:07:04 2014: BS 235 completed
Thu Dec  4 17:07:10 2014: BS 236 completed
Thu Dec  4 17:07:16 2014: BS 237 completed
Thu Dec  4 17:07:21 2014: BS 238 completed
Thu Dec  4 17:07:27 2014: BS 239 completed
Thu Dec  4 17:07:32 2014: BS 240 completed
Thu Dec  4 17:07:38 2014: BS 241 completed
Thu Dec  4 17:07:44 2014: BS 242 completed
Thu Dec  4 17:07:49 2014: BS 243 completed
Thu Dec  4 17:07:55 2014: BS 244 completed
Thu Dec  4 17:08:00 2014: BS 245 completed
Thu Dec  4 17:08:06 2014: BS 246 completed
Thu Dec  4 17:08:12 2014: BS 247 completed
Thu Dec  4 17:08:17 2014: BS 248 completed
Thu Dec  4 17:08:23 2014: BS 249 completed
Thu Dec  4 17:08:28 2014: BS 250 completed
Thu Dec  4 17:08:34 2014: BS 251 completed
Thu Dec  4 17:08:40 2014: BS 252 completed
Thu Dec  4 17:08:45 2014: BS 253 completed
Thu Dec  4 17:08:51 2014: BS 254 completed
Thu Dec  4 17:08:56 2014: BS 255 completed
Thu Dec  4 17:09:02 2014: BS 256 completed
Thu Dec  4 17:09:08 2014: BS 257 completed
Thu Dec  4 17:09:13 2014: BS 258 completed
Thu Dec  4 17:09:19 2014: BS 259 completed
Thu Dec  4 17:09:24 2014: BS 260 completed
Thu Dec  4 17:09:30 2014: BS 261 completed
Thu Dec  4 17:09:36 2014: BS 262 completed
Thu Dec  4 17:09:41 2014: BS 263 completed
Thu Dec  4 17:09:47 2014: BS 264 completed
Thu Dec  4 17:09:52 2014: BS 265 completed
Thu Dec  4 17:09:58 2014: BS 266 completed
Thu Dec  4 17:10:04 2014: BS 267 completed
Thu Dec  4 17:10:09 2014: BS 268 completed
Thu Dec  4 17:10:15 2014: BS 269 completed
Thu Dec  4 17:10:20 2014: BS 270 completed
Thu Dec  4 17:10:26 2014: BS 271 completed
Thu Dec  4 17:10:32 2014: BS 272 completed
Thu Dec  4 17:10:37 2014: BS 273 completed
Thu Dec  4 17:10:43 2014: BS 274 completed
Thu Dec  4 17:10:48 2014: BS 275 completed
Thu Dec  4 17:10:54 2014: BS 276 completed
Thu Dec  4 17:11:00 2014: BS 277 completed
Thu Dec  4 17:11:05 2014: BS 278 completed
Thu Dec  4 17:11:11 2014: BS 279 completed
Thu Dec  4 17:11:16 2014: BS 280 completed
Thu Dec  4 17:11:22 2014: BS 281 completed
Thu Dec  4 17:11:28 2014: BS 282 completed
Thu Dec  4 17:11:33 2014: BS 283 completed
Thu Dec  4 17:11:39 2014: BS 284 completed
Thu Dec  4 17:11:44 2014: BS 285 completed
Thu Dec  4 17:11:50 2014: BS 286 completed
Thu Dec  4 17:11:56 2014: BS 287 completed
Thu Dec  4 17:12:01 2014: BS 288 completed
Thu Dec  4 17:12:07 2014: BS 289 completed
Thu Dec  4 17:12:12 2014: BS 290 completed
Thu Dec  4 17:12:18 2014: BS 291 completed
Thu Dec  4 17:12:24 2014: BS 292 completed
Thu Dec  4 17:12:29 2014: BS 293 completed
Thu Dec  4 17:12:35 2014: BS 294 completed
Thu Dec  4 17:12:40 2014: BS 295 completed
Thu Dec  4 17:12:46 2014: BS 296 completed
Thu Dec  4 17:12:52 2014: BS 297 completed
Thu Dec  4 17:12:57 2014: BS 298 completed
Thu Dec  4 17:13:03 2014: BS 299 completed
Thu Dec  4 17:13:08 2014: BS 300 completed
Thu Dec  4 17:13:14 2014: BS 301 completed
Thu Dec  4 17:13:20 2014: BS 302 completed
Thu Dec  4 17:13:25 2014: BS 303 completed
Thu Dec  4 17:13:31 2014: BS 304 completed
Thu Dec  4 17:13:36 2014: BS 305 completed
Thu Dec  4 17:13:42 2014: BS 306 completed
Thu Dec  4 17:13:48 2014: BS 307 completed
Thu Dec  4 17:13:53 2014: BS 308 completed
Thu Dec  4 17:13:59 2014: BS 309 completed
Thu Dec  4 17:14:04 2014: BS 310 completed
Thu Dec  4 17:14:10 2014: BS 311 completed
Thu Dec  4 17:14:16 2014: BS 312 completed
Thu Dec  4 17:14:21 2014: BS 313 completed
Thu Dec  4 17:14:27 2014: BS 314 completed
Thu Dec  4 17:14:32 2014: BS 315 completed
Thu Dec  4 17:14:38 2014: BS 316 completed
Thu Dec  4 17:14:44 2014: BS 317 completed
Thu Dec  4 17:14:49 2014: BS 318 completed
Thu Dec  4 17:14:55 2014: BS 319 completed
Thu Dec  4 17:15:00 2014: BS 320 completed
Thu Dec  4 17:15:06 2014: BS 321 completed
Thu Dec  4 17:15:12 2014: BS 322 completed
Thu Dec  4 17:15:17 2014: BS 323 completed
Thu Dec  4 17:15:23 2014: BS 324 completed
Thu Dec  4 17:15:28 2014: BS 325 completed
Thu Dec  4 17:15:34 2014: BS 326 completed
Thu Dec  4 17:15:40 2014: BS 327 completed
Thu Dec  4 17:15:45 2014: BS 328 completed
Thu Dec  4 17:15:51 2014: BS 329 completed
Thu Dec  4 17:15:56 2014: BS 330 completed
Thu Dec  4 17:16:02 2014: BS 331 completed
Thu Dec  4 17:16:08 2014: BS 332 completed
Thu Dec  4 17:16:13 2014: BS 333 completed
Thu Dec  4 17:16:19 2014: BS 334 completed
Thu Dec  4 17:16:24 2014: BS 335 completed
Thu Dec  4 17:16:30 2014: BS 336 completed
Thu Dec  4 17:16:36 2014: BS 337 completed
Thu Dec  4 17:16:41 2014: BS 338 completed
Thu Dec  4 17:16:47 2014: BS 339 completed
Thu Dec  4 17:16:52 2014: BS 340 completed
Thu Dec  4 17:16:58 2014: BS 341 completed
Thu Dec  4 17:17:04 2014: BS 342 completed
Thu Dec  4 17:17:09 2014: BS 343 completed
Thu Dec  4 17:17:15 2014: BS 344 completed
Thu Dec  4 17:17:20 2014: BS 345 completed
Thu Dec  4 17:17:26 2014: BS 346 completed
Thu Dec  4 17:17:32 2014: BS 347 completed
Thu Dec  4 17:17:37 2014: BS 348 completed
Thu Dec  4 17:17:43 2014: BS 349 completed
Thu Dec  4 17:17:48 2014: BS 350 completed
Thu Dec  4 17:17:54 2014: BS 351 completed
Thu Dec  4 17:18:00 2014: BS 352 completed
Thu Dec  4 17:18:05 2014: BS 353 completed
Thu Dec  4 17:18:11 2014: BS 354 completed
Thu Dec  4 17:18:16 2014: BS 355 completed
Thu Dec  4 17:18:22 2014: BS 356 completed
Thu Dec  4 17:18:28 2014: BS 357 completed
Thu Dec  4 17:18:33 2014: BS 358 completed
Thu Dec  4 17:18:39 2014: BS 359 completed
Thu Dec  4 17:18:44 2014: BS 360 completed
Thu Dec  4 17:18:50 2014: BS 361 completed
Thu Dec  4 17:18:56 2014: BS 362 completed
Thu Dec  4 17:19:01 2014: BS 363 completed
Thu Dec  4 17:19:07 2014: BS 364 completed
Thu Dec  4 17:19:12 2014: BS 365 completed
Thu Dec  4 17:19:18 2014: BS 366 completed
Thu Dec  4 17:19:24 2014: BS 367 completed
Thu Dec  4 17:19:29 2014: BS 368 completed
Thu Dec  4 17:19:35 2014: BS 369 completed
Thu Dec  4 17:19:40 2014: BS 370 completed
Thu Dec  4 17:19:46 2014: BS 371 completed
Thu Dec  4 17:19:52 2014: BS 372 completed
Thu Dec  4 17:19:57 2014: BS 373 completed
Thu Dec  4 17:20:03 2014: BS 374 completed
Thu Dec  4 17:20:08 2014: BS 375 completed
Thu Dec  4 17:20:14 2014: BS 376 completed
Thu Dec  4 17:20:20 2014: BS 377 completed
Thu Dec  4 17:20:25 2014: BS 378 completed
Thu Dec  4 17:20:31 2014: BS 379 completed
Thu Dec  4 17:20:36 2014: BS 380 completed
Thu Dec  4 17:20:42 2014: BS 381 completed
Thu Dec  4 17:20:48 2014: BS 382 completed
Thu Dec  4 17:20:53 2014: BS 383 completed
Thu Dec  4 17:20:59 2014: BS 384 completed
Thu Dec  4 17:21:04 2014: BS 385 completed
Thu Dec  4 17:21:10 2014: BS 386 completed
Thu Dec  4 17:21:16 2014: BS 387 completed
Thu Dec  4 17:21:21 2014: BS 388 completed
Thu Dec  4 17:21:27 2014: BS 389 completed
Thu Dec  4 17:21:32 2014: BS 390 completed
Thu Dec  4 17:21:38 2014: BS 391 completed
Thu Dec  4 17:21:44 2014: BS 392 completed
Thu Dec  4 17:21:49 2014: BS 393 completed
Thu Dec  4 17:21:55 2014: BS 394 completed
Thu Dec  4 17:22:00 2014: BS 395 completed
Thu Dec  4 17:22:06 2014: BS 396 completed
Thu Dec  4 17:22:12 2014: BS 397 completed
Thu Dec  4 17:22:17 2014: BS 398 completed
Thu Dec  4 17:22:23 2014: BS 399 completed
Thu Dec  4 17:22:28 2014: BS 400 completed
Thu Dec  4 17:22:34 2014: BS 401 completed
Thu Dec  4 17:22:40 2014: BS 402 completed
Thu Dec  4 17:22:45 2014: BS 403 completed
Thu Dec  4 17:22:51 2014: BS 404 completed
Thu Dec  4 17:22:56 2014: BS 405 completed
Thu Dec  4 17:23:02 2014: BS 406 completed
Thu Dec  4 17:23:08 2014: BS 407 completed
Thu Dec  4 17:23:13 2014: BS 408 completed
Thu Dec  4 17:23:19 2014: BS 409 completed
Thu Dec  4 17:23:24 2014: BS 410 completed
Thu Dec  4 17:23:30 2014: BS 411 completed
Thu Dec  4 17:23:35 2014: BS 412 completed
Thu Dec  4 17:23:41 2014: BS 413 completed
Thu Dec  4 17:23:47 2014: BS 414 completed
Thu Dec  4 17:23:52 2014: BS 415 completed
Thu Dec  4 17:23:58 2014: BS 416 completed
Thu Dec  4 17:24:03 2014: BS 417 completed
Thu Dec  4 17:24:09 2014: BS 418 completed
Thu Dec  4 17:24:15 2014: BS 419 completed
Thu Dec  4 17:24:20 2014: BS 420 completed
Thu Dec  4 17:24:26 2014: BS 421 completed
Thu Dec  4 17:24:31 2014: BS 422 completed
Thu Dec  4 17:24:37 2014: BS 423 completed
Thu Dec  4 17:24:43 2014: BS 424 completed
Thu Dec  4 17:24:48 2014: BS 425 completed
Thu Dec  4 17:24:54 2014: BS 426 completed
Thu Dec  4 17:24:59 2014: BS 427 completed
Thu Dec  4 17:25:05 2014: BS 428 completed
Thu Dec  4 17:25:11 2014: BS 429 completed
Thu Dec  4 17:25:16 2014: BS 430 completed
Thu Dec  4 17:25:22 2014: BS 431 completed
Thu Dec  4 17:25:27 2014: BS 432 completed
Thu Dec  4 17:25:33 2014: BS 433 completed
Thu Dec  4 17:25:39 2014: BS 434 completed
Thu Dec  4 17:25:44 2014: BS 435 completed
Thu Dec  4 17:25:50 2014: BS 436 completed
Thu Dec  4 17:25:55 2014: BS 437 completed
Thu Dec  4 17:26:01 2014: BS 438 completed
Thu Dec  4 17:26:07 2014: BS 439 completed
Thu Dec  4 17:26:12 2014: BS 440 completed
Thu Dec  4 17:26:18 2014: BS 441 completed
Thu Dec  4 17:26:23 2014: BS 442 completed
Thu Dec  4 17:26:29 2014: BS 443 completed
Thu Dec  4 17:26:35 2014: BS 444 completed
Thu Dec  4 17:26:40 2014: BS 445 completed
Thu Dec  4 17:26:46 2014: BS 446 completed
Thu Dec  4 17:26:51 2014: BS 447 completed
Thu Dec  4 17:26:57 2014: BS 448 completed
Thu Dec  4 17:27:03 2014: BS 449 completed
Thu Dec  4 17:27:08 2014: BS 450 completed
Thu Dec  4 17:27:14 2014: BS 451 completed
Thu Dec  4 17:27:19 2014: BS 452 completed
Thu Dec  4 17:27:25 2014: BS 453 completed
Thu Dec  4 17:27:31 2014: BS 454 completed
Thu Dec  4 17:27:36 2014: BS 455 completed
Thu Dec  4 17:27:42 2014: BS 456 completed
Thu Dec  4 17:27:47 2014: BS 457 completed
Thu Dec  4 17:27:53 2014: BS 458 completed
Thu Dec  4 17:27:59 2014: BS 459 completed
Thu Dec  4 17:28:04 2014: BS 460 completed
Thu Dec  4 17:28:10 2014: BS 461 completed
Thu Dec  4 17:28:15 2014: BS 462 completed
Thu Dec  4 17:28:21 2014: BS 463 completed
Thu Dec  4 17:28:27 2014: BS 464 completed
Thu Dec  4 17:28:32 2014: BS 465 completed
Thu Dec  4 17:28:38 2014: BS 466 completed
Thu Dec  4 17:28:43 2014: BS 467 completed
Thu Dec  4 17:28:49 2014: BS 468 completed
Thu Dec  4 17:28:55 2014: BS 469 completed
Thu Dec  4 17:29:00 2014: BS 470 completed
Thu Dec  4 17:29:06 2014: BS 471 completed
Thu Dec  4 17:29:11 2014: BS 472 completed
Thu Dec  4 17:29:17 2014: BS 473 completed
Thu Dec  4 17:29:23 2014: BS 474 completed
Thu Dec  4 17:29:28 2014: BS 475 completed
Thu Dec  4 17:29:34 2014: BS 476 completed
Thu Dec  4 17:29:39 2014: BS 477 completed
Thu Dec  4 17:29:45 2014: BS 478 completed
Thu Dec  4 17:29:51 2014: BS 479 completed
Thu Dec  4 17:29:56 2014: BS 480 completed
Thu Dec  4 17:30:02 2014: BS 481 completed
Thu Dec  4 17:30:07 2014: BS 482 completed
Thu Dec  4 17:30:13 2014: BS 483 completed
Thu Dec  4 17:30:19 2014: BS 484 completed
Thu Dec  4 17:30:24 2014: BS 485 completed
Thu Dec  4 17:30:30 2014: BS 486 completed
Thu Dec  4 17:30:35 2014: BS 487 completed
Thu Dec  4 17:30:41 2014: BS 488 completed
Thu Dec  4 17:30:47 2014: BS 489 completed
Thu Dec  4 17:30:52 2014: BS 490 completed
Thu Dec  4 17:30:58 2014: BS 491 completed
Thu Dec  4 17:31:03 2014: BS 492 completed
Thu Dec  4 17:31:09 2014: BS 493 completed
Thu Dec  4 17:31:15 2014: BS 494 completed
Thu Dec  4 17:31:20 2014: BS 495 completed
Thu Dec  4 17:31:26 2014: BS 496 completed
Thu Dec  4 17:31:31 2014: BS 497 completed
Thu Dec  4 17:31:37 2014: BS 498 completed
Thu Dec  4 17:31:43 2014: BS 499 completed
Thu Dec  4 17:31:48 2014: BS 500 completed
Thu Dec  4 17:31:54 2014: BS 501 completed
Thu Dec  4 17:31:59 2014: BS 502 completed
Thu Dec  4 17:32:05 2014: BS 503 completed
Thu Dec  4 17:32:11 2014: BS 504 completed
Thu Dec  4 17:32:16 2014: BS 505 completed
Thu Dec  4 17:32:22 2014: BS 506 completed
Thu Dec  4 17:32:27 2014: BS 507 completed
Thu Dec  4 17:32:33 2014: BS 508 completed
Thu Dec  4 17:32:39 2014: BS 509 completed
Thu Dec  4 17:32:44 2014: BS 510 completed
Thu Dec  4 17:32:50 2014: BS 511 completed
Thu Dec  4 17:32:55 2014: Acquisition complete
