# Supplementary material for: Regulation of electron transfer processes affects phototrophic mat structure and activity
Source: Front Microbiol. 2015 Sep 3;6:909. doi: 10.3389/fmicb.2015.00909 (PMC4558538; doi:10.3389/fmicb.2015.00909)
Supplement: Supplementary file 1 [file NMR_Raw_Data.ZIP › 20141203_A2_1.fid/log]

Wed Dec  3 20:03:28 2014: Experiment started
Wed Dec  3 20:04:36 2014: BS 1 completed
Wed Dec  3 20:05:21 2014: BS 2 completed
Wed Dec  3 20:06:06 2014: BS 3 completed
Wed Dec  3 20:06:50 2014: BS 4 completed
Wed Dec  3 20:07:35 2014: BS 5 completed
Wed Dec  3 20:08:20 2014: BS 6 completed
Wed Dec  3 20:09:05 2014: BS 7 completed
Wed Dec  3 20:09:50 2014: BS 8 completed
Wed Dec  3 20:10:34 2014: BS 9 completed
Wed Dec  3 20:11:19 2014: BS 10 completed
Wed Dec  3 20:12:04 2014: BS 11 completed
Wed Dec  3 20:12:49 2014: BS 12 completed
Wed Dec  3 20:13:34 2014: BS 13 completed
Wed Dec  3 20:14:18 2014: BS 14 completed
Wed Dec  3 20:15:03 2014: BS 15 completed
Wed Dec  3 20:15:48 2014: BS 16 completed
Wed Dec  3 20:16:33 2014: BS 17 completed
Wed Dec  3 20:17:17 2014: BS 18 completed
Wed Dec  3 20:18:02 2014: BS 19 completed
Wed Dec  3 20:18:47 2014: BS 20 completed
Wed Dec  3 20:19:32 2014: BS 21 completed
Wed Dec  3 20:20:17 2014: BS 22 completed
Wed Dec  3 20:21:01 2014: BS 23 completed
Wed Dec  3 20:21:46 2014: BS 24 completed
Wed Dec  3 20:22:31 2014: BS 25 completed
Wed Dec  3 20:23:16 2014: BS 26 completed
Wed Dec  3 20:24:01 2014: BS 27 completed
Wed Dec  3 20:24:45 2014: BS 28 completed
Wed Dec  3 20:25:30 2014: BS 29 completed
Wed Dec  3 20:26:15 2014: BS 30 completed
Wed Dec  3 20:27:00 2014: BS 31 completed
Wed Dec  3 20:27:45 2014: BS 32 completed
Wed Dec  3 20:28:29 2014: BS 33 completed
Wed Dec  3 20:29:14 2014: BS 34 completed
Wed Dec  3 20:29:59 2014: BS 35 completed
Wed Dec  3 20:30:44 2014: BS 36 completed
Wed Dec  3 20:31:29 2014: BS 37 completed
Wed Dec  3 20:32:13 2014: BS 38 completed
Wed Dec  3 20:32:58 2014: BS 39 completed
Wed Dec  3 20:33:43 2014: BS 40 completed
Wed Dec  3 20:34:28 2014: BS 41 completed
Wed Dec  3 20:35:13 2014: BS 42 completed
Wed Dec  3 20:35:57 2014: BS 43 completed
Wed Dec  3 20:36:42 2014: BS 44 completed
Wed Dec  3 20:37:27 2014: BS 45 completed
Wed Dec  3 20:38:12 2014: BS 46 completed
Wed Dec  3 20:38:57 2014: BS 47 completed
Wed Dec  3 20:39:41 2014: BS 48 completed
Wed Dec  3 20:40:26 2014: BS 49 completed
Wed Dec  3 20:41:11 2014: BS 50 completed
Wed Dec  3 20:41:56 2014: BS 51 completed
Wed Dec  3 20:42:41 2014: BS 52 completed
Wed Dec  3 20:43:25 2014: BS 53 completed
Wed Dec  3 20:44:10 2014: BS 54 completed
Wed Dec  3 20:44:55 2014: BS 55 completed
Wed Dec  3 20:45:40 2014: BS 56 completed
Wed Dec  3 20:46:25 2014: BS 57 completed
Wed Dec  3 20:47:09 2014: BS 58 completed
Wed Dec  3 20:47:54 2014: BS 59 completed
Wed Dec  3 20:48:39 2014: BS 60 completed
Wed Dec  3 20:49:24 2014: BS 61 completed
Wed Dec  3 20:50:08 2014: BS 62 completed
Wed Dec  3 20:50:53 2014: BS 63 completed
Wed Dec  3 20:51:38 2014: Acquisition complete
