# Supplementary material for: Regulation of electron transfer processes affects phototrophic mat structure and activity
Source: Front Microbiol. 2015 Sep 3;6:909. doi: 10.3389/fmicb.2015.00909 (PMC4558538; doi:10.3389/fmicb.2015.00909)
Supplement: Supplementary file 1 [file NMR_Raw_Data.ZIP › 20141203_A2_2.fid/log]

Wed Dec  3 18:09:40 2014: Experiment started
Wed Dec  3 18:10:48 2014: BS 1 completed
Wed Dec  3 18:11:33 2014: BS 2 completed
Wed Dec  3 18:12:18 2014: BS 3 completed
Wed Dec  3 18:13:03 2014: BS 4 completed
Wed Dec  3 18:13:47 2014: BS 5 completed
Wed Dec  3 18:14:32 2014: BS 6 completed
Wed Dec  3 18:15:17 2014: BS 7 completed
Wed Dec  3 18:16:02 2014: BS 8 completed
Wed Dec  3 18:16:47 2014: BS 9 completed
Wed Dec  3 18:17:31 2014: BS 10 completed
Wed Dec  3 18:18:16 2014: BS 11 completed
Wed Dec  3 18:19:01 2014: BS 12 completed
Wed Dec  3 18:19:46 2014: BS 13 completed
Wed Dec  3 18:20:31 2014: BS 14 completed
Wed Dec  3 18:21:15 2014: BS 15 completed
Wed Dec  3 18:22:00 2014: BS 16 completed
Wed Dec  3 18:22:45 2014: BS 17 completed
Wed Dec  3 18:23:30 2014: BS 18 completed
Wed Dec  3 18:24:15 2014: BS 19 completed
Wed Dec  3 18:24:59 2014: BS 20 completed
Wed Dec  3 18:25:44 2014: BS 21 completed
Wed Dec  3 18:26:29 2014: BS 22 completed
Wed Dec  3 18:27:14 2014: BS 23 completed
Wed Dec  3 18:27:59 2014: BS 24 completed
Wed Dec  3 18:28:43 2014: BS 25 completed
Wed Dec  3 18:29:28 2014: BS 26 completed
Wed Dec  3 18:30:13 2014: BS 27 completed
Wed Dec  3 18:30:58 2014: BS 28 completed
Wed Dec  3 18:31:42 2014: BS 29 completed
Wed Dec  3 18:32:27 2014: BS 30 completed
Wed Dec  3 18:33:12 2014: BS 31 completed
Wed Dec  3 18:33:57 2014: BS 32 completed
Wed Dec  3 18:34:42 2014: BS 33 completed
Wed Dec  3 18:35:26 2014: BS 34 completed
Wed Dec  3 18:36:11 2014: BS 35 completed
Wed Dec  3 18:36:56 2014: BS 36 completed
Wed Dec  3 18:37:41 2014: BS 37 completed
Wed Dec  3 18:38:26 2014: BS 38 completed
Wed Dec  3 18:39:10 2014: BS 39 completed
Wed Dec  3 18:39:55 2014: BS 40 completed
Wed Dec  3 18:40:40 2014: BS 41 completed
Wed Dec  3 18:41:25 2014: BS 42 completed
Wed Dec  3 18:42:10 2014: BS 43 completed
Wed Dec  3 18:42:54 2014: BS 44 completed
Wed Dec  3 18:43:39 2014: BS 45 completed
Wed Dec  3 18:44:24 2014: BS 46 completed
Wed Dec  3 18:45:09 2014: BS 47 completed
Wed Dec  3 18:45:54 2014: BS 48 completed
Wed Dec  3 18:46:38 2014: BS 49 completed
Wed Dec  3 18:47:23 2014: BS 50 completed
Wed Dec  3 18:48:08 2014: BS 51 completed
Wed Dec  3 18:48:53 2014: BS 52 completed
Wed Dec  3 18:49:38 2014: BS 53 completed
Wed Dec  3 18:50:22 2014: BS 54 completed
Wed Dec  3 18:51:07 2014: BS 55 completed
Wed Dec  3 18:51:52 2014: BS 56 completed
Wed Dec  3 18:52:37 2014: BS 57 completed
Wed Dec  3 18:53:22 2014: BS 58 completed
Wed Dec  3 18:54:06 2014: BS 59 completed
Wed Dec  3 18:54:51 2014: BS 60 completed
Wed Dec  3 18:55:36 2014: BS 61 completed
Wed Dec  3 18:56:21 2014: BS 62 completed
Wed Dec  3 18:57:06 2014: BS 63 completed
Wed Dec  3 18:57:50 2014: Acquisition complete
