# Supplementary material for: Regulation of electron transfer processes affects phototrophic mat structure and activity
Source: Front Microbiol. 2015 Sep 3;6:909. doi: 10.3389/fmicb.2015.00909 (PMC4558538; doi:10.3389/fmicb.2015.00909)
Supplement: Supplementary file 1 [file NMR_Raw_Data.ZIP › 20141203_C1_1.fid/log]

Thu Dec  4 15:11:35 2014: Experiment started
Thu Dec  4 15:12:05 2014: BS 1 completed
Thu Dec  4 15:12:10 2014: BS 2 completed
Thu Dec  4 15:12:16 2014: BS 3 completed
Thu Dec  4 15:12:21 2014: BS 4 completed
Thu Dec  4 15:12:27 2014: BS 5 completed
Thu Dec  4 15:12:33 2014: BS 6 completed
Thu Dec  4 15:12:38 2014: BS 7 completed
Thu Dec  4 15:12:44 2014: BS 8 completed
Thu Dec  4 15:12:49 2014: BS 9 completed
Thu Dec  4 15:12:55 2014: BS 10 completed
Thu Dec  4 15:13:01 2014: BS 11 completed
Thu Dec  4 15:13:06 2014: BS 12 completed
Thu Dec  4 15:13:12 2014: BS 13 completed
Thu Dec  4 15:13:17 2014: BS 14 completed
Thu Dec  4 15:13:23 2014: BS 15 completed
Thu Dec  4 15:13:29 2014: BS 16 completed
Thu Dec  4 15:13:34 2014: BS 17 completed
Thu Dec  4 15:13:40 2014: BS 18 completed
Thu Dec  4 15:13:45 2014: BS 19 completed
Thu Dec  4 15:13:51 2014: BS 20 completed
Thu Dec  4 15:13:57 2014: BS 21 completed
Thu Dec  4 15:14:02 2014: BS 22 completed
Thu Dec  4 15:14:08 2014: BS 23 completed
Thu Dec  4 15:14:13 2014: BS 24 completed
Thu Dec  4 15:14:19 2014: BS 25 completed
Thu Dec  4 15:14:25 2014: BS 26 completed
Thu Dec  4 15:14:30 2014: BS 27 completed
Thu Dec  4 15:14:36 2014: BS 28 completed
Thu Dec  4 15:14:41 2014: BS 29 completed
Thu Dec  4 15:14:47 2014: BS 30 completed
Thu Dec  4 15:14:53 2014: BS 31 completed
Thu Dec  4 15:14:58 2014: BS 32 completed
Thu Dec  4 15:15:04 2014: BS 33 completed
Thu Dec  4 15:15:09 2014: BS 34 completed
Thu Dec  4 15:15:15 2014: BS 35 completed
Thu Dec  4 15:15:21 2014: BS 36 completed
Thu Dec  4 15:15:26 2014: BS 37 completed
Thu Dec  4 15:15:32 2014: BS 38 completed
Thu Dec  4 15:15:37 2014: BS 39 completed
Thu Dec  4 15:15:43 2014: BS 40 completed
Thu Dec  4 15:15:49 2014: BS 41 completed
Thu Dec  4 15:15:54 2014: BS 42 completed
Thu Dec  4 15:16:00 2014: BS 43 completed
Thu Dec  4 15:16:05 2014: BS 44 completed
Thu Dec  4 15:16:11 2014: BS 45 completed
Thu Dec  4 15:16:17 2014: BS 46 completed
Thu Dec  4 15:16:22 2014: BS 47 completed
Thu Dec  4 15:16:28 2014: BS 48 completed
Thu Dec  4 15:16:33 2014: BS 49 completed
Thu Dec  4 15:16:39 2014: BS 50 completed
Thu Dec  4 15:16:45 2014: BS 51 completed
Thu Dec  4 15:16:50 2014: BS 52 completed
Thu Dec  4 15:16:56 2014: BS 53 completed
Thu Dec  4 15:17:01 2014: BS 54 completed
Thu Dec  4 15:17:07 2014: BS 55 completed
Thu Dec  4 15:17:13 2014: BS 56 completed
Thu Dec  4 15:17:18 2014: BS 57 completed
Thu Dec  4 15:17:24 2014: BS 58 completed
Thu Dec  4 15:17:29 2014: BS 59 completed
Thu Dec  4 15:17:35 2014: BS 60 completed
Thu Dec  4 15:17:41 2014: BS 61 completed
Thu Dec  4 15:17:46 2014: BS 62 completed
Thu Dec  4 15:17:52 2014: BS 63 completed
Thu Dec  4 15:17:57 2014: BS 64 completed
Thu Dec  4 15:18:03 2014: BS 65 completed
Thu Dec  4 15:18:09 2014: BS 66 completed
Thu Dec  4 15:18:14 2014: BS 67 completed
Thu Dec  4 15:18:20 2014: BS 68 completed
Thu Dec  4 15:18:25 2014: BS 69 completed
Thu Dec  4 15:18:31 2014: BS 70 completed
Thu Dec  4 15:18:37 2014: BS 71 completed
Thu Dec  4 15:18:42 2014: BS 72 completed
Thu Dec  4 15:18:48 2014: BS 73 completed
Thu Dec  4 15:18:53 2014: BS 74 completed
Thu Dec  4 15:18:59 2014: BS 75 completed
Thu Dec  4 15:19:05 2014: BS 76 completed
Thu Dec  4 15:19:10 2014: BS 77 completed
Thu Dec  4 15:19:16 2014: BS 78 completed
Thu Dec  4 15:19:21 2014: BS 79 completed
Thu Dec  4 15:19:27 2014: BS 80 completed
Thu Dec  4 15:19:33 2014: BS 81 completed
Thu Dec  4 15:19:38 2014: BS 82 completed
Thu Dec  4 15:19:44 2014: BS 83 completed
Thu Dec  4 15:19:49 2014: BS 84 completed
Thu Dec  4 15:19:55 2014: BS 85 completed
Thu Dec  4 15:20:01 2014: BS 86 completed
Thu Dec  4 15:20:06 2014: BS 87 completed
Thu Dec  4 15:20:12 2014: BS 88 completed
Thu Dec  4 15:20:17 2014: BS 89 completed
Thu Dec  4 15:20:23 2014: BS 90 completed
Thu Dec  4 15:20:28 2014: BS 91 completed
Thu Dec  4 15:20:34 2014: BS 92 completed
Thu Dec  4 15:20:40 2014: BS 93 completed
Thu Dec  4 15:20:45 2014: BS 94 completed
Thu Dec  4 15:20:51 2014: BS 95 completed
Thu Dec  4 15:20:56 2014: BS 96 completed
Thu Dec  4 15:21:02 2014: BS 97 completed
Thu Dec  4 15:21:08 2014: BS 98 completed
Thu Dec  4 15:21:13 2014: BS 99 completed
Thu Dec  4 15:21:19 2014: BS 100 completed
Thu Dec  4 15:21:24 2014: BS 101 completed
Thu Dec  4 15:21:30 2014: BS 102 completed
Thu Dec  4 15:21:36 2014: BS 103 completed
Thu Dec  4 15:21:41 2014: BS 104 completed
Thu Dec  4 15:21:47 2014: BS 105 completed
Thu Dec  4 15:21:52 2014: BS 106 completed
Thu Dec  4 15:21:58 2014: BS 107 completed
Thu Dec  4 15:22:04 2014: BS 108 completed
Thu Dec  4 15:22:09 2014: BS 109 completed
Thu Dec  4 15:22:15 2014: BS 110 completed
Thu Dec  4 15:22:20 2014: BS 111 completed
Thu Dec  4 15:22:26 2014: BS 112 completed
Thu Dec  4 15:22:32 2014: BS 113 completed
Thu Dec  4 15:22:37 2014: BS 114 completed
Thu Dec  4 15:22:43 2014: BS 115 completed
Thu Dec  4 15:22:48 2014: BS 116 completed
Thu Dec  4 15:22:54 2014: BS 117 completed
Thu Dec  4 15:23:00 2014: BS 118 completed
Thu Dec  4 15:23:05 2014: BS 119 completed
Thu Dec  4 15:23:11 2014: BS 120 completed
Thu Dec  4 15:23:16 2014: BS 121 completed
Thu Dec  4 15:23:22 2014: BS 122 completed
Thu Dec  4 15:23:28 2014: BS 123 completed
Thu Dec  4 15:23:33 2014: BS 124 completed
Thu Dec  4 15:23:39 2014: BS 125 completed
Thu Dec  4 15:23:44 2014: BS 126 completed
Thu Dec  4 15:23:50 2014: BS 127 completed
Thu Dec  4 15:23:56 2014: BS 128 completed
Thu Dec  4 15:24:01 2014: BS 129 completed
Thu Dec  4 15:24:07 2014: BS 130 completed
Thu Dec  4 15:24:12 2014: BS 131 completed
Thu Dec  4 15:24:18 2014: BS 132 completed
Thu Dec  4 15:24:24 2014: BS 133 completed
Thu Dec  4 15:24:29 2014: BS 134 completed
Thu Dec  4 15:24:35 2014: BS 135 completed
Thu Dec  4 15:24:40 2014: BS 136 completed
Thu Dec  4 15:24:46 2014: BS 137 completed
Thu Dec  4 15:24:52 2014: BS 138 completed
Thu Dec  4 15:24:57 2014: BS 139 completed
Thu Dec  4 15:25:03 2014: BS 140 completed
Thu Dec  4 15:25:08 2014: BS 141 completed
Thu Dec  4 15:25:14 2014: BS 142 completed
Thu Dec  4 15:25:20 2014: BS 143 completed
Thu Dec  4 15:25:25 2014: BS 144 completed
Thu Dec  4 15:25:31 2014: BS 145 completed
Thu Dec  4 15:25:36 2014: BS 146 completed
Thu Dec  4 15:25:42 2014: BS 147 completed
Thu Dec  4 15:25:48 2014: BS 148 completed
Thu Dec  4 15:25:53 2014: BS 149 completed
Thu Dec  4 15:25:59 2014: BS 150 completed
Thu Dec  4 15:26:04 2014: BS 151 completed
Thu Dec  4 15:26:10 2014: BS 152 completed
Thu Dec  4 15:26:16 2014: BS 153 completed
Thu Dec  4 15:26:21 2014: BS 154 completed
Thu Dec  4 15:26:27 2014: BS 155 completed
Thu Dec  4 15:26:32 2014: BS 156 completed
Thu Dec  4 15:26:38 2014: BS 157 completed
Thu Dec  4 15:26:44 2014: BS 158 completed
Thu Dec  4 15:26:49 2014: BS 159 completed
Thu Dec  4 15:26:55 2014: BS 160 completed
Thu Dec  4 15:27:00 2014: BS 161 completed
Thu Dec  4 15:27:06 2014: BS 162 completed
Thu Dec  4 15:27:12 2014: BS 163 completed
Thu Dec  4 15:27:17 2014: BS 164 completed
Thu Dec  4 15:27:23 2014: BS 165 completed
Thu Dec  4 15:27:28 2014: BS 166 completed
Thu Dec  4 15:27:34 2014: BS 167 completed
Thu Dec  4 15:27:40 2014: BS 168 completed
Thu Dec  4 15:27:45 2014: BS 169 completed
Thu Dec  4 15:27:51 2014: BS 170 completed
Thu Dec  4 15:27:56 2014: BS 171 completed
Thu Dec  4 15:28:02 2014: BS 172 completed
Thu Dec  4 15:28:08 2014: BS 173 completed
Thu Dec  4 15:28:13 2014: BS 174 completed
Thu Dec  4 15:28:19 2014: BS 175 completed
Thu Dec  4 15:28:24 2014: BS 176 completed
Thu Dec  4 15:28:30 2014: BS 177 completed
Thu Dec  4 15:28:36 2014: BS 178 completed
Thu Dec  4 15:28:41 2014: BS 179 completed
Thu Dec  4 15:28:47 2014: BS 180 completed
Thu Dec  4 15:28:52 2014: BS 181 completed
Thu Dec  4 15:28:58 2014: BS 182 completed
Thu Dec  4 15:29:04 2014: BS 183 completed
Thu Dec  4 15:29:09 2014: BS 184 completed
Thu Dec  4 15:29:15 2014: BS 185 completed
Thu Dec  4 15:29:20 2014: BS 186 completed
Thu Dec  4 15:29:26 2014: BS 187 completed
Thu Dec  4 15:29:32 2014: BS 188 completed
Thu Dec  4 15:29:37 2014: BS 189 completed
Thu Dec  4 15:29:43 2014: BS 190 completed
Thu Dec  4 15:29:48 2014: BS 191 completed
Thu Dec  4 15:29:54 2014: BS 192 completed
Thu Dec  4 15:30:00 2014: BS 193 completed
Thu Dec  4 15:30:05 2014: BS 194 completed
Thu Dec  4 15:30:11 2014: BS 195 completed
Thu Dec  4 15:30:16 2014: BS 196 completed
Thu Dec  4 15:30:22 2014: BS 197 completed
Thu Dec  4 15:30:28 2014: BS 198 completed
Thu Dec  4 15:30:33 2014: BS 199 completed
Thu Dec  4 15:30:39 2014: BS 200 completed
Thu Dec  4 15:30:44 2014: BS 201 completed
Thu Dec  4 15:30:50 2014: BS 202 completed
Thu Dec  4 15:30:56 2014: BS 203 completed
Thu Dec  4 15:31:01 2014: BS 204 completed
Thu Dec  4 15:31:07 2014: BS 205 completed
Thu Dec  4 15:31:12 2014: BS 206 completed
Thu Dec  4 15:31:18 2014: BS 207 completed
Thu Dec  4 15:31:24 2014: BS 208 completed
Thu Dec  4 15:31:29 2014: BS 209 completed
Thu Dec  4 15:31:35 2014: BS 210 completed
Thu Dec  4 15:31:40 2014: BS 211 completed
Thu Dec  4 15:31:46 2014: BS 212 completed
Thu Dec  4 15:31:52 2014: BS 213 completed
Thu Dec  4 15:31:57 2014: BS 214 completed
Thu Dec  4 15:32:03 2014: BS 215 completed
Thu Dec  4 15:32:08 2014: BS 216 completed
Thu Dec  4 15:32:14 2014: BS 217 completed
Thu Dec  4 15:32:20 2014: BS 218 completed
Thu Dec  4 15:32:25 2014: BS 219 completed
Thu Dec  4 15:32:31 2014: BS 220 completed
Thu Dec  4 15:32:36 2014: BS 221 completed
Thu Dec  4 15:32:42 2014: BS 222 completed
Thu Dec  4 15:32:48 2014: BS 223 completed
Thu Dec  4 15:32:53 2014: BS 224 completed
Thu Dec  4 15:32:59 2014: BS 225 completed
Thu Dec  4 15:33:04 2014: BS 226 completed
Thu Dec  4 15:33:10 2014: BS 227 completed
Thu Dec  4 15:33:16 2014: BS 228 completed
Thu Dec  4 15:33:21 2014: BS 229 completed
Thu Dec  4 15:33:27 2014: BS 230 completed
Thu Dec  4 15:33:32 2014: BS 231 completed
Thu Dec  4 15:33:38 2014: BS 232 completed
Thu Dec  4 15:33:44 2014: BS 233 completed
Thu Dec  4 15:33:49 2014: BS 234 completed
Thu Dec  4 15:33:55 2014: BS 235 completed
Thu Dec  4 15:34:00 2014: BS 236 completed
Thu Dec  4 15:34:06 2014: BS 237 completed
Thu Dec  4 15:34:12 2014: BS 238 completed
Thu Dec  4 15:34:17 2014: BS 239 completed
Thu Dec  4 15:34:23 2014: BS 240 completed
Thu Dec  4 15:34:28 2014: BS 241 completed
Thu Dec  4 15:34:34 2014: BS 242 completed
Thu Dec  4 15:34:40 2014: BS 243 completed
Thu Dec  4 15:34:45 2014: BS 244 completed
Thu Dec  4 15:34:51 2014: BS 245 completed
Thu Dec  4 15:34:56 2014: BS 246 completed
Thu Dec  4 15:35:02 2014: BS 247 completed
Thu Dec  4 15:35:08 2014: BS 248 completed
Thu Dec  4 15:35:13 2014: BS 249 completed
Thu Dec  4 15:35:19 2014: BS 250 completed
Thu Dec  4 15:35:24 2014: BS 251 completed
Thu Dec  4 15:35:30 2014: BS 252 completed
Thu Dec  4 15:35:36 2014: BS 253 completed
Thu Dec  4 15:35:41 2014: BS 254 completed
Thu Dec  4 15:35:47 2014: BS 255 completed
Thu Dec  4 15:35:52 2014: BS 256 completed
Thu Dec  4 15:35:58 2014: BS 257 completed
Thu Dec  4 15:36:04 2014: BS 258 completed
Thu Dec  4 15:36:09 2014: BS 259 completed
Thu Dec  4 15:36:15 2014: BS 260 completed
Thu Dec  4 15:36:20 2014: BS 261 completed
Thu Dec  4 15:36:26 2014: BS 262 completed
Thu Dec  4 15:36:32 2014: BS 263 completed
Thu Dec  4 15:36:37 2014: BS 264 completed
Thu Dec  4 15:36:43 2014: BS 265 completed
Thu Dec  4 15:36:48 2014: BS 266 completed
Thu Dec  4 15:36:54 2014: BS 267 completed
Thu Dec  4 15:37:00 2014: BS 268 completed
Thu Dec  4 15:37:05 2014: BS 269 completed
Thu Dec  4 15:37:11 2014: BS 270 completed
Thu Dec  4 15:37:16 2014: BS 271 completed
Thu Dec  4 15:37:22 2014: BS 272 completed
Thu Dec  4 15:37:28 2014: BS 273 completed
Thu Dec  4 15:37:33 2014: BS 274 completed
Thu Dec  4 15:37:39 2014: BS 275 completed
Thu Dec  4 15:37:44 2014: BS 276 completed
Thu Dec  4 15:37:50 2014: BS 277 completed
Thu Dec  4 15:37:56 2014: BS 278 completed
Thu Dec  4 15:38:01 2014: BS 279 completed
Thu Dec  4 15:38:07 2014: BS 280 completed
Thu Dec  4 15:38:12 2014: BS 281 completed
Thu Dec  4 15:38:18 2014: BS 282 completed
Thu Dec  4 15:38:24 2014: BS 283 completed
Thu Dec  4 15:38:29 2014: BS 284 completed
Thu Dec  4 15:38:35 2014: BS 285 completed
Thu Dec  4 15:38:40 2014: BS 286 completed
Thu Dec  4 15:38:46 2014: BS 287 completed
Thu Dec  4 15:38:52 2014: BS 288 completed
Thu Dec  4 15:38:57 2014: BS 289 completed
Thu Dec  4 15:39:03 2014: BS 290 completed
Thu Dec  4 15:39:08 2014: BS 291 completed
Thu Dec  4 15:39:14 2014: BS 292 completed
Thu Dec  4 15:39:20 2014: BS 293 completed
Thu Dec  4 15:39:25 2014: BS 294 completed
Thu Dec  4 15:39:31 2014: BS 295 completed
Thu Dec  4 15:39:36 2014: BS 296 completed
Thu Dec  4 15:39:42 2014: BS 297 completed
Thu Dec  4 15:39:48 2014: BS 298 completed
Thu Dec  4 15:39:53 2014: BS 299 completed
Thu Dec  4 15:39:59 2014: BS 300 completed
Thu Dec  4 15:40:04 2014: BS 301 completed
Thu Dec  4 15:40:10 2014: BS 302 completed
Thu Dec  4 15:40:16 2014: BS 303 completed
Thu Dec  4 15:40:21 2014: BS 304 completed
Thu Dec  4 15:40:27 2014: BS 305 completed
Thu Dec  4 15:40:32 2014: BS 306 completed
Thu Dec  4 15:40:38 2014: BS 307 completed
Thu Dec  4 15:40:44 2014: BS 308 completed
Thu Dec  4 15:40:49 2014: BS 309 completed
Thu Dec  4 15:40:55 2014: BS 310 completed
Thu Dec  4 15:41:00 2014: BS 311 completed
Thu Dec  4 15:41:06 2014: BS 312 completed
Thu Dec  4 15:41:12 2014: BS 313 completed
Thu Dec  4 15:41:17 2014: BS 314 completed
Thu Dec  4 15:41:23 2014: BS 315 completed
Thu Dec  4 15:41:28 2014: BS 316 completed
Thu Dec  4 15:41:34 2014: BS 317 completed
Thu Dec  4 15:41:40 2014: BS 318 completed
Thu Dec  4 15:41:45 2014: BS 319 completed
Thu Dec  4 15:41:51 2014: BS 320 completed
Thu Dec  4 15:41:56 2014: BS 321 completed
Thu Dec  4 15:42:02 2014: BS 322 completed
Thu Dec  4 15:42:08 2014: BS 323 completed
Thu Dec  4 15:42:13 2014: BS 324 completed
Thu Dec  4 15:42:19 2014: BS 325 completed
Thu Dec  4 15:42:24 2014: BS 326 completed
Thu Dec  4 15:42:30 2014: BS 327 completed
Thu Dec  4 15:42:36 2014: BS 328 completed
Thu Dec  4 15:42:41 2014: BS 329 completed
Thu Dec  4 15:42:47 2014: BS 330 completed
Thu Dec  4 15:42:52 2014: BS 331 completed
Thu Dec  4 15:42:58 2014: BS 332 completed
Thu Dec  4 15:43:04 2014: BS 333 completed
Thu Dec  4 15:43:09 2014: BS 334 completed
Thu Dec  4 15:43:15 2014: BS 335 completed
Thu Dec  4 15:43:20 2014: BS 336 completed
Thu Dec  4 15:43:26 2014: BS 337 completed
Thu Dec  4 15:43:32 2014: BS 338 completed
Thu Dec  4 15:43:37 2014: BS 339 completed
Thu Dec  4 15:43:43 2014: BS 340 completed
Thu Dec  4 15:43:48 2014: BS 341 completed
Thu Dec  4 15:43:54 2014: BS 342 completed
Thu Dec  4 15:44:00 2014: BS 343 completed
Thu Dec  4 15:44:05 2014: BS 344 completed
Thu Dec  4 15:44:11 2014: BS 345 completed
Thu Dec  4 15:44:16 2014: BS 346 completed
Thu Dec  4 15:44:22 2014: BS 347 completed
Thu Dec  4 15:44:28 2014: BS 348 completed
Thu Dec  4 15:44:33 2014: BS 349 completed
Thu Dec  4 15:44:39 2014: BS 350 completed
Thu Dec  4 15:44:44 2014: BS 351 completed
Thu Dec  4 15:44:50 2014: BS 352 completed
Thu Dec  4 15:44:56 2014: BS 353 completed
Thu Dec  4 15:45:01 2014: BS 354 completed
Thu Dec  4 15:45:07 2014: BS 355 completed
Thu Dec  4 15:45:12 2014: BS 356 completed
Thu Dec  4 15:45:18 2014: BS 357 completed
Thu Dec  4 15:45:24 2014: BS 358 completed
Thu Dec  4 15:45:29 2014: BS 359 completed
Thu Dec  4 15:45:35 2014: BS 360 completed
Thu Dec  4 15:45:40 2014: BS 361 completed
Thu Dec  4 15:45:46 2014: BS 362 completed
Thu Dec  4 15:45:52 2014: BS 363 completed
Thu Dec  4 15:45:57 2014: BS 364 completed
Thu Dec  4 15:46:03 2014: BS 365 completed
Thu Dec  4 15:46:08 2014: BS 366 completed
Thu Dec  4 15:46:14 2014: BS 367 completed
Thu Dec  4 15:46:20 2014: BS 368 completed
Thu Dec  4 15:46:25 2014: BS 369 completed
Thu Dec  4 15:46:31 2014: BS 370 completed
Thu Dec  4 15:46:36 2014: BS 371 completed
Thu Dec  4 15:46:42 2014: BS 372 completed
Thu Dec  4 15:46:48 2014: BS 373 completed
Thu Dec  4 15:46:53 2014: BS 374 completed
Thu Dec  4 15:46:59 2014: BS 375 completed
Thu Dec  4 15:47:04 2014: BS 376 completed
Thu Dec  4 15:47:10 2014: BS 377 completed
Thu Dec  4 15:47:16 2014: BS 378 completed
Thu Dec  4 15:47:21 2014: BS 379 completed
Thu Dec  4 15:47:27 2014: BS 380 completed
Thu Dec  4 15:47:32 2014: BS 381 completed
Thu Dec  4 15:47:38 2014: BS 382 completed
Thu Dec  4 15:47:44 2014: BS 383 completed
Thu Dec  4 15:47:49 2014: BS 384 completed
Thu Dec  4 15:47:55 2014: BS 385 completed
Thu Dec  4 15:48:00 2014: BS 386 completed
Thu Dec  4 15:48:06 2014: BS 387 completed
Thu Dec  4 15:48:12 2014: BS 388 completed
Thu Dec  4 15:48:17 2014: BS 389 completed
Thu Dec  4 15:48:23 2014: BS 390 completed
Thu Dec  4 15:48:28 2014: BS 391 completed
Thu Dec  4 15:48:34 2014: BS 392 completed
Thu Dec  4 15:48:40 2014: BS 393 completed
Thu Dec  4 15:48:45 2014: BS 394 completed
Thu Dec  4 15:48:51 2014: BS 395 completed
Thu Dec  4 15:48:56 2014: BS 396 completed
Thu Dec  4 15:49:02 2014: BS 397 completed
Thu Dec  4 15:49:08 2014: BS 398 completed
Thu Dec  4 15:49:13 2014: BS 399 completed
Thu Dec  4 15:49:19 2014: BS 400 completed
Thu Dec  4 15:49:24 2014: BS 401 completed
Thu Dec  4 15:49:30 2014: BS 402 completed
Thu Dec  4 15:49:36 2014: BS 403 completed
Thu Dec  4 15:49:41 2014: BS 404 completed
Thu Dec  4 15:49:47 2014: BS 405 completed
Thu Dec  4 15:49:52 2014: BS 406 completed
Thu Dec  4 15:49:58 2014: BS 407 completed
Thu Dec  4 15:50:04 2014: BS 408 completed
Thu Dec  4 15:50:09 2014: BS 409 completed
Thu Dec  4 15:50:15 2014: BS 410 completed
Thu Dec  4 15:50:20 2014: BS 411 completed
Thu Dec  4 15:50:26 2014: BS 412 completed
Thu Dec  4 15:50:32 2014: BS 413 completed
Thu Dec  4 15:50:37 2014: BS 414 completed
Thu Dec  4 15:50:43 2014: BS 415 completed
Thu Dec  4 15:50:48 2014: BS 416 completed
Thu Dec  4 15:50:54 2014: BS 417 completed
Thu Dec  4 15:50:59 2014: BS 418 completed
Thu Dec  4 15:51:05 2014: BS 419 completed
Thu Dec  4 15:51:11 2014: BS 420 completed
Thu Dec  4 15:51:16 2014: BS 421 completed
Thu Dec  4 15:51:22 2014: BS 422 completed
Thu Dec  4 15:51:27 2014: BS 423 completed
Thu Dec  4 15:51:33 2014: BS 424 completed
Thu Dec  4 15:51:39 2014: BS 425 completed
Thu Dec  4 15:51:44 2014: BS 426 completed
Thu Dec  4 15:51:50 2014: BS 427 completed
Thu Dec  4 15:51:55 2014: BS 428 completed
Thu Dec  4 15:52:01 2014: BS 429 completed
Thu Dec  4 15:52:07 2014: BS 430 completed
Thu Dec  4 15:52:12 2014: BS 431 completed
Thu Dec  4 15:52:18 2014: BS 432 completed
Thu Dec  4 15:52:23 2014: BS 433 completed
Thu Dec  4 15:52:29 2014: BS 434 completed
Thu Dec  4 15:52:35 2014: BS 435 completed
Thu Dec  4 15:52:40 2014: BS 436 completed
Thu Dec  4 15:52:46 2014: BS 437 completed
Thu Dec  4 15:52:51 2014: BS 438 completed
Thu Dec  4 15:52:57 2014: BS 439 completed
Thu Dec  4 15:53:03 2014: BS 440 completed
Thu Dec  4 15:53:08 2014: BS 441 completed
Thu Dec  4 15:53:14 2014: BS 442 completed
Thu Dec  4 15:53:19 2014: BS 443 completed
Thu Dec  4 15:53:25 2014: BS 444 completed
Thu Dec  4 15:53:31 2014: BS 445 completed
Thu Dec  4 15:53:36 2014: BS 446 completed
Thu Dec  4 15:53:42 2014: BS 447 completed
Thu Dec  4 15:53:47 2014: BS 448 completed
Thu Dec  4 15:53:53 2014: BS 449 completed
Thu Dec  4 15:53:59 2014: BS 450 completed
Thu Dec  4 15:54:04 2014: BS 451 completed
Thu Dec  4 15:54:10 2014: BS 452 completed
Thu Dec  4 15:54:15 2014: BS 453 completed
Thu Dec  4 15:54:21 2014: BS 454 completed
Thu Dec  4 15:54:27 2014: BS 455 completed
Thu Dec  4 15:54:32 2014: BS 456 completed
Thu Dec  4 15:54:38 2014: BS 457 completed
Thu Dec  4 15:54:43 2014: BS 458 completed
Thu Dec  4 15:54:49 2014: BS 459 completed
Thu Dec  4 15:54:55 2014: BS 460 completed
Thu Dec  4 15:55:00 2014: BS 461 completed
Thu Dec  4 15:55:06 2014: BS 462 completed
Thu Dec  4 15:55:11 2014: BS 463 completed
Thu Dec  4 15:55:17 2014: BS 464 completed
Thu Dec  4 15:55:23 2014: BS 465 completed
Thu Dec  4 15:55:28 2014: BS 466 completed
Thu Dec  4 15:55:34 2014: BS 467 completed
Thu Dec  4 15:55:39 2014: BS 468 completed
Thu Dec  4 15:55:45 2014: BS 469 completed
Thu Dec  4 15:55:51 2014: BS 470 completed
Thu Dec  4 15:55:56 2014: BS 471 completed
Thu Dec  4 15:56:02 2014: BS 472 completed
Thu Dec  4 15:56:07 2014: BS 473 completed
Thu Dec  4 15:56:13 2014: BS 474 completed
Thu Dec  4 15:56:19 2014: BS 475 completed
Thu Dec  4 15:56:24 2014: BS 476 completed
Thu Dec  4 15:56:30 2014: BS 477 completed
Thu Dec  4 15:56:35 2014: BS 478 completed
Thu Dec  4 15:56:41 2014: BS 479 completed
Thu Dec  4 15:56:47 2014: BS 480 completed
Thu Dec  4 15:56:52 2014: BS 481 completed
Thu Dec  4 15:56:58 2014: BS 482 completed
Thu Dec  4 15:57:03 2014: BS 483 completed
Thu Dec  4 15:57:09 2014: BS 484 completed
Thu Dec  4 15:57:15 2014: BS 485 completed
Thu Dec  4 15:57:20 2014: BS 486 completed
Thu Dec  4 15:57:26 2014: BS 487 completed
Thu Dec  4 15:57:31 2014: BS 488 completed
Thu Dec  4 15:57:37 2014: BS 489 completed
Thu Dec  4 15:57:43 2014: BS 490 completed
Thu Dec  4 15:57:48 2014: BS 491 completed
Thu Dec  4 15:57:54 2014: BS 492 completed
Thu Dec  4 15:57:59 2014: BS 493 completed
Thu Dec  4 15:58:05 2014: BS 494 completed
Thu Dec  4 15:58:11 2014: BS 495 completed
Thu Dec  4 15:58:16 2014: BS 496 completed
Thu Dec  4 15:58:22 2014: BS 497 completed
Thu Dec  4 15:58:27 2014: BS 498 completed
Thu Dec  4 15:58:33 2014: BS 499 completed
Thu Dec  4 15:58:39 2014: BS 500 completed
Thu Dec  4 15:58:44 2014: BS 501 completed
Thu Dec  4 15:58:50 2014: BS 502 completed
Thu Dec  4 15:58:55 2014: BS 503 completed
Thu Dec  4 15:59:01 2014: BS 504 completed
Thu Dec  4 15:59:07 2014: BS 505 completed
Thu Dec  4 15:59:12 2014: BS 506 completed
Thu Dec  4 15:59:18 2014: BS 507 completed
Thu Dec  4 15:59:23 2014: BS 508 completed
Thu Dec  4 15:59:29 2014: BS 509 completed
Thu Dec  4 15:59:35 2014: BS 510 completed
Thu Dec  4 15:59:40 2014: BS 511 completed
Thu Dec  4 15:59:46 2014: Acquisition complete
