# Supplementary material for: Regulation of electron transfer processes affects phototrophic mat structure and activity
Source: Front Microbiol. 2015 Sep 3;6:909. doi: 10.3389/fmicb.2015.00909 (PMC4558538; doi:10.3389/fmicb.2015.00909)
Supplement: Supplementary file 1 [file NMR_Raw_Data.ZIP › 20141203_C1_2.fid/log]

Thu Dec  4 13:37:13 2014: Experiment started
Thu Dec  4 13:38:21 2014: BS 1 completed
Thu Dec  4 13:39:06 2014: BS 2 completed
Thu Dec  4 13:39:51 2014: BS 3 completed
Thu Dec  4 13:40:36 2014: BS 4 completed
Thu Dec  4 13:41:21 2014: BS 5 completed
Thu Dec  4 13:42:05 2014: BS 6 completed
Thu Dec  4 13:42:50 2014: BS 7 completed
Thu Dec  4 13:43:35 2014: BS 8 completed
Thu Dec  4 13:44:20 2014: BS 9 completed
Thu Dec  4 13:45:05 2014: BS 10 completed
Thu Dec  4 13:45:49 2014: BS 11 completed
Thu Dec  4 13:46:34 2014: BS 12 completed
Thu Dec  4 13:47:19 2014: BS 13 completed
Thu Dec  4 13:48:04 2014: BS 14 completed
Thu Dec  4 13:48:49 2014: BS 15 completed
Thu Dec  4 13:49:33 2014: BS 16 completed
Thu Dec  4 13:50:18 2014: BS 17 completed
Thu Dec  4 13:51:03 2014: BS 18 completed
Thu Dec  4 13:51:48 2014: BS 19 completed
Thu Dec  4 13:52:33 2014: BS 20 completed
Thu Dec  4 13:53:17 2014: BS 21 completed
Thu Dec  4 13:54:02 2014: BS 22 completed
Thu Dec  4 13:54:47 2014: BS 23 completed
Thu Dec  4 13:55:32 2014: BS 24 completed
Thu Dec  4 13:56:17 2014: BS 25 completed
Thu Dec  4 13:57:01 2014: BS 26 completed
Thu Dec  4 13:57:46 2014: BS 27 completed
Thu Dec  4 13:58:31 2014: BS 28 completed
Thu Dec  4 13:59:16 2014: BS 29 completed
Thu Dec  4 14:00:01 2014: BS 30 completed
Thu Dec  4 14:00:45 2014: BS 31 completed
Thu Dec  4 14:01:30 2014: BS 32 completed
Thu Dec  4 14:02:15 2014: BS 33 completed
Thu Dec  4 14:03:00 2014: BS 34 completed
Thu Dec  4 14:03:45 2014: BS 35 completed
Thu Dec  4 14:04:29 2014: BS 36 completed
Thu Dec  4 14:05:14 2014: BS 37 completed
Thu Dec  4 14:05:59 2014: BS 38 completed
Thu Dec  4 14:06:44 2014: BS 39 completed
Thu Dec  4 14:07:28 2014: BS 40 completed
Thu Dec  4 14:08:13 2014: BS 41 completed
Thu Dec  4 14:08:58 2014: BS 42 completed
Thu Dec  4 14:09:43 2014: BS 43 completed
Thu Dec  4 14:10:28 2014: BS 44 completed
Thu Dec  4 14:11:12 2014: BS 45 completed
Thu Dec  4 14:11:57 2014: BS 46 completed
Thu Dec  4 14:12:42 2014: BS 47 completed
Thu Dec  4 14:13:27 2014: BS 48 completed
Thu Dec  4 14:14:12 2014: BS 49 completed
Thu Dec  4 14:14:56 2014: BS 50 completed
Thu Dec  4 14:15:41 2014: BS 51 completed
Thu Dec  4 14:16:26 2014: BS 52 completed
Thu Dec  4 14:17:11 2014: BS 53 completed
Thu Dec  4 14:17:56 2014: BS 54 completed
Thu Dec  4 14:18:40 2014: BS 55 completed
Thu Dec  4 14:19:25 2014: BS 56 completed
Thu Dec  4 14:20:10 2014: BS 57 completed
Thu Dec  4 14:20:55 2014: BS 58 completed
Thu Dec  4 14:21:40 2014: BS 59 completed
Thu Dec  4 14:22:24 2014: BS 60 completed
Thu Dec  4 14:23:09 2014: BS 61 completed
Thu Dec  4 14:23:54 2014: BS 62 completed
Thu Dec  4 14:24:39 2014: BS 63 completed
Thu Dec  4 14:25:24 2014: Acquisition complete
