# Supplementary material for: Regulation of electron transfer processes affects phototrophic mat structure and activity
Source: Front Microbiol. 2015 Sep 3;6:909. doi: 10.3389/fmicb.2015.00909 (PMC4558538; doi:10.3389/fmicb.2015.00909)
Supplement: Supplementary file 1 [file NMR_Raw_Data.ZIP › 20141203_C2_1.fid/log]

Wed Dec  3 17:05:04 2014: Experiment started
Wed Dec  3 17:06:12 2014: BS 1 completed
Wed Dec  3 17:06:57 2014: BS 2 completed
Wed Dec  3 17:07:42 2014: BS 3 completed
Wed Dec  3 17:08:27 2014: BS 4 completed
Wed Dec  3 17:09:12 2014: BS 5 completed
Wed Dec  3 17:09:56 2014: BS 6 completed
Wed Dec  3 17:10:41 2014: BS 7 completed
Wed Dec  3 17:11:26 2014: BS 8 completed
Wed Dec  3 17:12:11 2014: BS 9 completed
Wed Dec  3 17:12:56 2014: BS 10 completed
Wed Dec  3 17:13:40 2014: BS 11 completed
Wed Dec  3 17:14:25 2014: BS 12 completed
Wed Dec  3 17:15:10 2014: BS 13 completed
Wed Dec  3 17:15:55 2014: BS 14 completed
Wed Dec  3 17:16:40 2014: BS 15 completed
Wed Dec  3 17:17:24 2014: BS 16 completed
Wed Dec  3 17:18:09 2014: BS 17 completed
Wed Dec  3 17:18:54 2014: BS 18 completed
Wed Dec  3 17:19:39 2014: BS 19 completed
Wed Dec  3 17:20:24 2014: BS 20 completed
Wed Dec  3 17:21:08 2014: BS 21 completed
Wed Dec  3 17:21:53 2014: BS 22 completed
Wed Dec  3 17:22:38 2014: BS 23 completed
Wed Dec  3 17:23:23 2014: BS 24 completed
Wed Dec  3 17:24:08 2014: BS 25 completed
Wed Dec  3 17:24:52 2014: BS 26 completed
Wed Dec  3 17:25:37 2014: BS 27 completed
Wed Dec  3 17:26:22 2014: BS 28 completed
Wed Dec  3 17:27:07 2014: BS 29 completed
Wed Dec  3 17:27:52 2014: BS 30 completed
Wed Dec  3 17:28:36 2014: BS 31 completed
Wed Dec  3 17:29:21 2014: BS 32 completed
Wed Dec  3 17:30:06 2014: BS 33 completed
Wed Dec  3 17:30:51 2014: BS 34 completed
Wed Dec  3 17:31:36 2014: BS 35 completed
Wed Dec  3 17:32:20 2014: BS 36 completed
Wed Dec  3 17:33:05 2014: BS 37 completed
Wed Dec  3 17:33:50 2014: BS 38 completed
Wed Dec  3 17:34:35 2014: BS 39 completed
Wed Dec  3 17:35:19 2014: BS 40 completed
Wed Dec  3 17:36:04 2014: BS 41 completed
Wed Dec  3 17:36:49 2014: BS 42 completed
Wed Dec  3 17:37:34 2014: BS 43 completed
Wed Dec  3 17:38:19 2014: BS 44 completed
Wed Dec  3 17:39:03 2014: BS 45 completed
Wed Dec  3 17:39:48 2014: BS 46 completed
Wed Dec  3 17:40:33 2014: BS 47 completed
Wed Dec  3 17:41:18 2014: BS 48 completed
Wed Dec  3 17:42:03 2014: BS 49 completed
Wed Dec  3 17:42:47 2014: BS 50 completed
Wed Dec  3 17:43:32 2014: BS 51 completed
Wed Dec  3 17:44:17 2014: BS 52 completed
Wed Dec  3 17:45:02 2014: BS 53 completed
Wed Dec  3 17:45:47 2014: BS 54 completed
Wed Dec  3 17:46:31 2014: BS 55 completed
Wed Dec  3 17:47:16 2014: BS 56 completed
Wed Dec  3 17:48:01 2014: BS 57 completed
Wed Dec  3 17:48:46 2014: BS 58 completed
Wed Dec  3 17:49:31 2014: BS 59 completed
Wed Dec  3 17:50:15 2014: BS 60 completed
Wed Dec  3 17:51:00 2014: BS 61 completed
Wed Dec  3 17:51:45 2014: BS 62 completed
Wed Dec  3 17:52:30 2014: BS 63 completed
Wed Dec  3 17:53:15 2014: Acquisition complete
