# Supplementary material for: Regulation of electron transfer processes affects phototrophic mat structure and activity
Source: Front Microbiol. 2015 Sep 3;6:909. doi: 10.3389/fmicb.2015.00909 (PMC4558538; doi:10.3389/fmicb.2015.00909)
Supplement: Supplementary file 1 [file NMR_Raw_Data.ZIP › 20141203_C2_2.fid/log]

Wed Dec  3 21:44:19 2014: Experiment started
Wed Dec  3 21:45:27 2014: BS 1 completed
Wed Dec  3 21:46:12 2014: BS 2 completed
Wed Dec  3 21:46:57 2014: BS 3 completed
Wed Dec  3 21:47:42 2014: BS 4 completed
Wed Dec  3 21:48:26 2014: BS 5 completed
Wed Dec  3 21:49:11 2014: BS 6 completed
Wed Dec  3 21:49:56 2014: BS 7 completed
Wed Dec  3 21:50:41 2014: BS 8 completed
Wed Dec  3 21:51:26 2014: BS 9 completed
Wed Dec  3 21:52:10 2014: BS 10 completed
Wed Dec  3 21:52:55 2014: BS 11 completed
Wed Dec  3 21:53:40 2014: BS 12 completed
Wed Dec  3 21:54:25 2014: BS 13 completed
Wed Dec  3 21:55:10 2014: BS 14 completed
Wed Dec  3 21:55:54 2014: BS 15 completed
Wed Dec  3 21:56:39 2014: BS 16 completed
Wed Dec  3 21:57:24 2014: BS 17 completed
Wed Dec  3 21:58:09 2014: BS 18 completed
Wed Dec  3 21:58:54 2014: BS 19 completed
Wed Dec  3 21:59:38 2014: BS 20 completed
Wed Dec  3 22:00:23 2014: BS 21 completed
Wed Dec  3 22:01:08 2014: BS 22 completed
Wed Dec  3 22:01:53 2014: BS 23 completed
Wed Dec  3 22:02:38 2014: BS 24 completed
Wed Dec  3 22:03:22 2014: BS 25 completed
Wed Dec  3 22:04:07 2014: BS 26 completed
Wed Dec  3 22:04:52 2014: BS 27 completed
Wed Dec  3 22:05:37 2014: BS 28 completed
Wed Dec  3 22:06:22 2014: BS 29 completed
Wed Dec  3 22:07:06 2014: BS 30 completed
Wed Dec  3 22:07:51 2014: BS 31 completed
Wed Dec  3 22:08:36 2014: BS 32 completed
Wed Dec  3 22:09:21 2014: BS 33 completed
Wed Dec  3 22:10:05 2014: BS 34 completed
Wed Dec  3 22:10:50 2014: BS 35 completed
Wed Dec  3 22:11:35 2014: BS 36 completed
Wed Dec  3 22:12:20 2014: BS 37 completed
Wed Dec  3 22:13:05 2014: BS 38 completed
Wed Dec  3 22:13:49 2014: BS 39 completed
Wed Dec  3 22:14:34 2014: BS 40 completed
Wed Dec  3 22:15:19 2014: BS 41 completed
Wed Dec  3 22:16:04 2014: BS 42 completed
Wed Dec  3 22:16:49 2014: BS 43 completed
Wed Dec  3 22:17:33 2014: BS 44 completed
Wed Dec  3 22:18:18 2014: BS 45 completed
Wed Dec  3 22:19:03 2014: BS 46 completed
Wed Dec  3 22:19:48 2014: BS 47 completed
Wed Dec  3 22:20:33 2014: BS 48 completed
Wed Dec  3 22:21:17 2014: BS 49 completed
Wed Dec  3 22:22:02 2014: BS 50 completed
Wed Dec  3 22:22:47 2014: BS 51 completed
Wed Dec  3 22:23:32 2014: BS 52 completed
Wed Dec  3 22:24:17 2014: BS 53 completed
Wed Dec  3 22:25:01 2014: BS 54 completed
Wed Dec  3 22:25:46 2014: BS 55 completed
Wed Dec  3 22:26:31 2014: BS 56 completed
Wed Dec  3 22:27:16 2014: BS 57 completed
Wed Dec  3 22:28:01 2014: BS 58 completed
Wed Dec  3 22:28:45 2014: BS 59 completed
Wed Dec  3 22:29:30 2014: BS 60 completed
Wed Dec  3 22:30:15 2014: BS 61 completed
Wed Dec  3 22:31:00 2014: BS 62 completed
Wed Dec  3 22:31:45 2014: BS 63 completed
Wed Dec  3 22:32:29 2014: Acquisition complete
