# Supplementary material for: Regulation of electron transfer processes affects phototrophic mat structure and activity
Source: Front Microbiol. 2015 Sep 3;6:909. doi: 10.3389/fmicb.2015.00909 (PMC4558538; doi:10.3389/fmicb.2015.00909)
Supplement: Supplementary file 1 [file NMR_Raw_Data.ZIP › 20141203_control1_1.fid/log]

Thu Dec  4 12:29:42 2014: Experiment started
Thu Dec  4 12:30:50 2014: BS 1 completed
Thu Dec  4 12:31:35 2014: BS 2 completed
Thu Dec  4 12:32:20 2014: BS 3 completed
Thu Dec  4 12:33:05 2014: BS 4 completed
Thu Dec  4 12:33:50 2014: BS 5 completed
Thu Dec  4 12:34:34 2014: BS 6 completed
Thu Dec  4 12:35:19 2014: BS 7 completed
Thu Dec  4 12:36:04 2014: BS 8 completed
Thu Dec  4 12:36:49 2014: BS 9 completed
Thu Dec  4 12:37:34 2014: BS 10 completed
Thu Dec  4 12:38:18 2014: BS 11 completed
Thu Dec  4 12:39:03 2014: BS 12 completed
Thu Dec  4 12:39:48 2014: BS 13 completed
Thu Dec  4 12:40:33 2014: BS 14 completed
Thu Dec  4 12:41:17 2014: BS 15 completed
Thu Dec  4 12:42:02 2014: BS 16 completed
Thu Dec  4 12:42:47 2014: BS 17 completed
Thu Dec  4 12:43:32 2014: BS 18 completed
Thu Dec  4 12:44:17 2014: BS 19 completed
Thu Dec  4 12:45:01 2014: BS 20 completed
Thu Dec  4 12:45:46 2014: BS 21 completed
Thu Dec  4 12:46:31 2014: BS 22 completed
Thu Dec  4 12:47:16 2014: BS 23 completed
Thu Dec  4 12:48:01 2014: BS 24 completed
Thu Dec  4 12:48:45 2014: BS 25 completed
Thu Dec  4 12:49:30 2014: BS 26 completed
Thu Dec  4 12:50:15 2014: BS 27 completed
Thu Dec  4 12:51:00 2014: BS 28 completed
Thu Dec  4 12:51:45 2014: BS 29 completed
Thu Dec  4 12:52:29 2014: BS 30 completed
Thu Dec  4 12:53:14 2014: BS 31 completed
Thu Dec  4 12:53:59 2014: BS 32 completed
Thu Dec  4 12:54:44 2014: BS 33 completed
Thu Dec  4 12:55:29 2014: BS 34 completed
Thu Dec  4 12:56:13 2014: BS 35 completed
Thu Dec  4 12:56:58 2014: BS 36 completed
Thu Dec  4 12:57:43 2014: BS 37 completed
Thu Dec  4 12:58:28 2014: BS 38 completed
Thu Dec  4 12:59:13 2014: BS 39 completed
Thu Dec  4 12:59:57 2014: BS 40 completed
Thu Dec  4 13:00:42 2014: BS 41 completed
Thu Dec  4 13:01:27 2014: BS 42 completed
Thu Dec  4 13:02:12 2014: BS 43 completed
Thu Dec  4 13:02:57 2014: BS 44 completed
Thu Dec  4 13:03:41 2014: BS 45 completed
Thu Dec  4 13:04:26 2014: BS 46 completed
Thu Dec  4 13:05:11 2014: BS 47 completed
Thu Dec  4 13:05:56 2014: BS 48 completed
Thu Dec  4 13:06:41 2014: BS 49 completed
Thu Dec  4 13:07:25 2014: BS 50 completed
Thu Dec  4 13:08:10 2014: BS 51 completed
Thu Dec  4 13:08:55 2014: BS 52 completed
Thu Dec  4 13:09:40 2014: BS 53 completed
Thu Dec  4 13:10:25 2014: BS 54 completed
Thu Dec  4 13:11:09 2014: BS 55 completed
Thu Dec  4 13:11:54 2014: BS 56 completed
Thu Dec  4 13:12:39 2014: BS 57 completed
Thu Dec  4 13:13:24 2014: BS 58 completed
Thu Dec  4 13:14:08 2014: BS 59 completed
Thu Dec  4 13:14:53 2014: BS 60 completed
Thu Dec  4 13:15:38 2014: BS 61 completed
Thu Dec  4 13:16:23 2014: BS 62 completed
Thu Dec  4 13:17:08 2014: BS 63 completed
Thu Dec  4 13:17:52 2014: Acquisition complete
