# Supplementary material for: Regulation of electron transfer processes affects phototrophic mat structure and activity
Source: Front Microbiol. 2015 Sep 3;6:909. doi: 10.3389/fmicb.2015.00909 (PMC4558538; doi:10.3389/fmicb.2015.00909)
Supplement: Supplementary file 1 [file NMR_Raw_Data.ZIP › 20141203_control1_2.fid/log]

Thu Dec  4 11:27:47 2014: Experiment started
Thu Dec  4 11:28:55 2014: BS 1 completed
Thu Dec  4 11:29:40 2014: BS 2 completed
Thu Dec  4 11:30:25 2014: BS 3 completed
Thu Dec  4 11:31:09 2014: BS 4 completed
Thu Dec  4 11:31:54 2014: BS 5 completed
Thu Dec  4 11:32:39 2014: BS 6 completed
Thu Dec  4 11:33:24 2014: BS 7 completed
Thu Dec  4 11:34:09 2014: BS 8 completed
Thu Dec  4 11:34:53 2014: BS 9 completed
Thu Dec  4 11:35:38 2014: BS 10 completed
Thu Dec  4 11:36:23 2014: BS 11 completed
Thu Dec  4 11:37:08 2014: BS 12 completed
Thu Dec  4 11:37:53 2014: BS 13 completed
Thu Dec  4 11:38:37 2014: BS 14 completed
Thu Dec  4 11:39:22 2014: BS 15 completed
Thu Dec  4 11:40:07 2014: BS 16 completed
Thu Dec  4 11:40:52 2014: BS 17 completed
Thu Dec  4 11:41:37 2014: BS 18 completed
Thu Dec  4 11:42:21 2014: BS 19 completed
Thu Dec  4 11:43:06 2014: BS 20 completed
Thu Dec  4 11:43:51 2014: BS 21 completed
Thu Dec  4 11:44:36 2014: BS 22 completed
Thu Dec  4 11:45:21 2014: BS 23 completed
Thu Dec  4 11:46:05 2014: BS 24 completed
Thu Dec  4 11:46:50 2014: BS 25 completed
Thu Dec  4 11:47:35 2014: BS 26 completed
Thu Dec  4 11:48:20 2014: BS 27 completed
Thu Dec  4 11:49:05 2014: BS 28 completed
Thu Dec  4 11:49:49 2014: BS 29 completed
Thu Dec  4 11:50:34 2014: BS 30 completed
Thu Dec  4 11:51:19 2014: BS 31 completed
Thu Dec  4 11:52:04 2014: BS 32 completed
Thu Dec  4 11:52:49 2014: BS 33 completed
Thu Dec  4 11:53:33 2014: BS 34 completed
Thu Dec  4 11:54:18 2014: BS 35 completed
Thu Dec  4 11:55:03 2014: BS 36 completed
Thu Dec  4 11:55:48 2014: BS 37 completed
Thu Dec  4 11:56:33 2014: BS 38 completed
Thu Dec  4 11:57:17 2014: BS 39 completed
Thu Dec  4 11:58:02 2014: BS 40 completed
Thu Dec  4 11:58:47 2014: BS 41 completed
Thu Dec  4 11:59:32 2014: BS 42 completed
Thu Dec  4 12:00:16 2014: BS 43 completed
Thu Dec  4 12:01:01 2014: BS 44 completed
Thu Dec  4 12:01:46 2014: BS 45 completed
Thu Dec  4 12:02:31 2014: BS 46 completed
Thu Dec  4 12:03:16 2014: BS 47 completed
Thu Dec  4 12:04:00 2014: BS 48 completed
Thu Dec  4 12:04:45 2014: BS 49 completed
Thu Dec  4 12:05:30 2014: BS 50 completed
Thu Dec  4 12:06:15 2014: BS 51 completed
Thu Dec  4 12:07:00 2014: BS 52 completed
Thu Dec  4 12:07:44 2014: BS 53 completed
Thu Dec  4 12:08:29 2014: BS 54 completed
Thu Dec  4 12:09:14 2014: BS 55 completed
Thu Dec  4 12:09:59 2014: BS 56 completed
Thu Dec  4 12:10:44 2014: BS 57 completed
Thu Dec  4 12:11:28 2014: BS 58 completed
Thu Dec  4 12:12:13 2014: BS 59 completed
Thu Dec  4 12:12:58 2014: BS 60 completed
Thu Dec  4 12:13:43 2014: BS 61 completed
Thu Dec  4 12:14:28 2014: BS 62 completed
Thu Dec  4 12:15:12 2014: BS 63 completed
Thu Dec  4 12:15:57 2014: Acquisition complete
