# Supplementary material for: Regulation of electron transfer processes affects phototrophic mat structure and activity
Source: Front Microbiol. 2015 Sep 3;6:909. doi: 10.3389/fmicb.2015.00909 (PMC4558538; doi:10.3389/fmicb.2015.00909)
Supplement: Supplementary file 1 [file NMR_Raw_Data.ZIP › 20141203_control2_1.fid/log]

Thu Dec  4 09:42:10 2014: Experiment started
Thu Dec  4 09:43:18 2014: BS 1 completed
Thu Dec  4 09:44:03 2014: BS 2 completed
Thu Dec  4 09:44:48 2014: BS 3 completed
Thu Dec  4 09:45:33 2014: BS 4 completed
Thu Dec  4 09:46:17 2014: BS 5 completed
Thu Dec  4 09:47:02 2014: BS 6 completed
Thu Dec  4 09:47:47 2014: BS 7 completed
Thu Dec  4 09:48:32 2014: BS 8 completed
Thu Dec  4 09:49:17 2014: BS 9 completed
Thu Dec  4 09:50:01 2014: BS 10 completed
Thu Dec  4 09:50:46 2014: BS 11 completed
Thu Dec  4 09:51:31 2014: BS 12 completed
Thu Dec  4 09:52:16 2014: BS 13 completed
Thu Dec  4 09:53:01 2014: BS 14 completed
Thu Dec  4 09:53:45 2014: BS 15 completed
Thu Dec  4 09:54:30 2014: BS 16 completed
Thu Dec  4 09:55:15 2014: BS 17 completed
Thu Dec  4 09:56:00 2014: BS 18 completed
Thu Dec  4 09:56:45 2014: BS 19 completed
Thu Dec  4 09:57:29 2014: BS 20 completed
Thu Dec  4 09:58:14 2014: BS 21 completed
Thu Dec  4 09:58:59 2014: BS 22 completed
Thu Dec  4 09:59:44 2014: BS 23 completed
Thu Dec  4 10:02:43 2014: BS 27 completed
Thu Dec  4 10:03:28 2014: BS 28 completed
Thu Dec  4 10:04:12 2014: BS 29 completed
Thu Dec  4 10:04:57 2014: BS 30 completed
Thu Dec  4 10:05:42 2014: BS 31 completed
Thu Dec  4 10:06:27 2014: BS 32 completed
Thu Dec  4 10:07:12 2014: BS 33 completed
Thu Dec  4 10:07:56 2014: BS 34 completed
Thu Dec  4 10:08:41 2014: BS 35 completed
Thu Dec  4 10:09:26 2014: BS 36 completed
Thu Dec  4 10:10:11 2014: BS 37 completed
Thu Dec  4 10:10:56 2014: BS 38 completed
Thu Dec  4 10:11:40 2014: BS 39 completed
Thu Dec  4 10:12:25 2014: BS 40 completed
Thu Dec  4 10:13:10 2014: BS 41 completed
Thu Dec  4 10:13:55 2014: BS 42 completed
Thu Dec  4 10:14:40 2014: BS 43 completed
Thu Dec  4 10:15:24 2014: BS 44 completed
Thu Dec  4 10:16:09 2014: BS 45 completed
Thu Dec  4 10:16:54 2014: BS 46 completed
Thu Dec  4 10:17:39 2014: BS 47 completed
Thu Dec  4 10:18:24 2014: BS 48 completed
Thu Dec  4 10:19:08 2014: BS 49 completed
Thu Dec  4 10:19:53 2014: BS 50 completed
Thu Dec  4 10:20:38 2014: BS 51 completed
Thu Dec  4 10:21:23 2014: BS 52 completed
Thu Dec  4 10:22:08 2014: BS 53 completed
Thu Dec  4 10:22:52 2014: BS 54 completed
Thu Dec  4 10:23:37 2014: BS 55 completed
Thu Dec  4 10:24:22 2014: BS 56 completed
Thu Dec  4 10:25:07 2014: BS 57 completed
Thu Dec  4 10:25:52 2014: BS 58 completed
Thu Dec  4 10:26:36 2014: BS 59 completed
Thu Dec  4 10:27:21 2014: BS 60 completed
Thu Dec  4 10:28:06 2014: BS 61 completed
Thu Dec  4 10:28:51 2014: BS 62 completed
Thu Dec  4 10:29:35 2014: BS 63 completed
Thu Dec  4 10:30:20 2014: Acquisition complete
